# Supplementary material for: “Double Bind” with a twist: A corpus-assisted discourse study of gender performances of male and female entrepreneurs on Twitter (now X)
Source: PLoS One. 2025 Aug 29;20(8):e0331400. doi: 10.1371/journal.pone.0331400 (PMC12396709; doi:10.1371/journal.pone.0331400)
Supplement: S1 File — (ZIP) [file pone.0331400.s001.zip]

Archive with 3 entries (2 files):
- corpora/
- corpora/female entrepreneur.txt
- corpora/male entrepreneur.txt
