# Supplementary material for: “Double Bind” with a twist: A corpus-assisted discourse study of gender performances of male and female entrepreneurs on Twitter (now X)
Source: PLoS One. 2025 Aug 29;20(8):e0331400. doi: 10.1371/journal.pone.0331400 (PMC12396709; doi:10.1371/journal.pone.0331400)
Supplement: S1 File — (ZIP) [file pone.0331400.s001.zip › corpora/female entrepreneur.txt]

It was a pleasure to sit down with Michael Cyprys for Exceptional Leaders/Exceptional Ideas  series. We discussed a wide range of themes including  journey to be the premier technology platform for global financial systems. 
"The beginning of each new year is an opportunity to reflect and set expectations for the coming year. In 2022, we'll continue to focus on how the capital markets can help chart the sustainable path to a sustainable future. 
"
Today,  announced that we are partnering with  to build the next-generation of cloud-enabled infrastructure for the world's capital markets. 
I am proud of Nasdaq's inclusion in the Dow Jones Sustainability Index for the sixth year. Nasdaq is deeply devoted to being a multiplier of ESG best practices within our own operations, within our communities, and with our clients who we serve every day. 
It was a pleasure having CNBC and Joe Kernen on the top of the Nasdaq tower today to discuss Nasdaq's strong performance in the first half of 2021. 
I'm thrilled to welcome 157 summer interns to the NasdaqFam, joining us in locations spanning the Americas, APAC and EMEA! 
We are excited to expand our partnership with  on the Invesco Nasdaq Biotechnology ETF, which allows investors to access trailblazing biotech companies listed on . 
"For  to debut on the  500 list during our 50th anniversary year has special symbolic significance. It is an important moment that acknowledges the journey and evolution of Nasdaq over its 50 years. 
"
"Markets are changing, and fast.  is taking steps to future-proof our infrastructure, build new marketplaces, and ensure a fair and level playing field for all market participants. Here are my thoughts in  
"
Honeywell's technologies make the world smarter, safer, and more sustainable. We are delighted to welcome  to our family of innovative companies. 
"It was a pleasure speaking with 's   about how technology and innovation is reshaping the markets, advancing inclusive growth and prosperity through 's Purpose Initiative, the increase in retail trading and much more.

"
"I was honored to host  Opening Bell Ceremony in celebration of Nasdaq's 50th Anniversary and to be joined by Former Chief Executive Officers Bob Greifeld, Hardwick Simmons, Frank Zarb, and Joseph Hardiman, as well as former President Richard Ketchum. 

"
"50 years ago today, the  Stock Market began operations as the world's first electronic stock market. 
"
Congratulations to Andy on the well-deserved appointment to  CEO. Wishing Jeff the best as he transitions to Executive Chairman. It has been nothing short of incredible to watch Amazon's invention and growth under his leadership for nearly three decades. 
Congratulations, President  and Vice President . One of the fundamental aspects of the US is the democratic process and the privilege of electing our officials and representatives. On behalf of , we look forward to working with the new administration. 
Congratulations to  and team on this amazing accomplishment. It's inspiring to see so many NasdaqListed companies choosing to RewriteTomorrow with. 
Our goal with this proposal is to provide a transparent framework for Listed companies to present their board composition and diversity philosophy effectively to all stakeholders. 
Congratulations  on being a tremendous athlete and role model. From  SEC championship last weekend to the gridiron tomorrow. As a proud alum I'll be cheering you on playlikeagirl AnchorDown 
"Today,  has announced that we have agreed to acquire , a pioneer in cloud-based anti-financial crime management solutions. 
"
"I really enjoyed talking with  at  about 's role in the capital markets, the growth of our index business, and the role technology plays in our strategic vision.
"
"Within the capital markets industry, the pandemic is fundamentally accelerating adoption of SaaS solutions, cloud computing, and advanced data management capabilities.
"
Since our inception,we recognized the massive impact technology could bring to the capital markets. Our teams are now embarking on a cloud-centric strategy, which is guiding how we think about everything from data management to product development and so much more. 
Our partnership with  began in 1999 with the launch of the $QQQ ETF. Today's announcement of the Invesco QQQ Innovation Suite expands our  100 product ecosystem to be more inclusive and accessible, giving investors more opportunities to invest in the future. 
Congratulations to Paul Milgrom and Robert Wilson. Their work demonstrates that auctions play a vital role every day in markets everywhere. It's a vision that we share at .  
In my discussion with Lars Ottersgard, we assessed how COVID19 has accelerated the move to the cloud, SaaS and our continued focus on data, analytics and modernizing markets. I'm proud of our client-driven work as a company and our vigorous approach. 
"Today,  announced the launch of our Purpose Initiative, designed to advance inclusive growth and prosperity.
"
Ruth Bader Ginsburg dedicated her life to be an advocate for equality. Her career paved the way for countless women to expand their professional ambitions, and her actions as a trailblazing Supreme Court Justice opened new doors of opportunity for so many. 
Our goal  is to bring transparency, fairness and integrity to the markets. As a recognized global leader in surveillance tech, we are expanding our efforts in combating financial crime by launching a new AI-powered offering to help automate AML investigations. 
Congratulations to Jane Fraser on her well-deserved appointment to CEO of . Jane is an outstanding corporate leader and her elevation is another example for women that there are no limits to our capabilities and our potential. 
Diversity makes us StrongerTogether.  is a proud partner of the TheBoardChallenge and we are committed to accelerating change across the corporate community for Black leaders. 
I am so proud of the  volunteers of the year and all of our employees who dedicate time and energy to giving back to their communities. 
This season of Tomorrow's Capital had some really insightful interviews. Thank you  and  for the great conversation discussing the views of  as well 's business momentum and culture. 
The power of technology has played an elevated and integral role in the way industries operate throughout COVID19. Thank you Andrew Schwartz and Scott Miller for inviting me on The Reopening to discuss some of today's most vital issues. 
Nasdaq is committed to catalyzing progress. As we near 2021, we remain focused on long-term ESG advocacy, oversight and philanthropy. Today, we released the publication of our 2019 Sustainability Report outlining our developments. 
Access helps define today's modern capital markets. Having access to capital gives companies and individuals the ability to grow their businesses, create wealth, be innovative and ultimately fuel the economy. 
"It's part of our DNA at  to reimagine how marketplaces operate and to help our clients move the industry forward, including the world of digital assets.  None of this is possible without the innovative thinking of our people.

"
Thank you  and  for guest-hosting the latest season of TomorrowsCapital. The series kicks off with a fantastic conversation with  and his thoughts about the path forward for the economy and more. 
"Our mission is to promote economic development and well-being around the world through our technology and our market structure, expertise and insights. Thank you  for the opportunity to talk with your clients about the way forward.
 "
Our listings business led by  has had a tremendous first half of 2020 with 85% of all of IPOs coming to  despite this unprecedented time. I am tremendously proud of the team and all they are doing to put our clients first. 
Today we welcome LEX Markets to the  family. The commercial real estate securities trading firm will utilize our newly launched Marketplace Services Platform, which facilitates the frictionless exchange of assets across the market ecosystem. 
I'm so proud of the work our  team is doing worldwide to embrace and transition markets and data to the cloud. Our relentless pursuit of innovation helps markets connect companies and people to the capital and information they need. 
Today,  is sharing additional steps in our continued commitment to diversity and inclusion. Black lives matter and we are committed to creating lasting, positive change within our company and in the communities we serve:  
Today's landmark Supreme Court ruling is a major victory for LGBTQ+ equal rights.  is a proud supporter of the LGBTQ+ community; for PrideMonth we are spotlighting our OPEN Nasdaq employees because their stories bring us ForwardTogether 
Amidst the COVID19 pandemic we decided to move forward with a virtual 2020 internship program. With our global interns taking their place at the company this week, we can't wait to see what they accomplish. 
The current COVID19 crisis has shed light on the important role that private and public companies play in their communities. Thank you Mike Milken for inviting me on the  podcast to discuss the significance of cooperative capitalism as we rebuild. 
"This week, I had the opportunity to ring 's opening bell alongside  and I was reminded that even in our most challenging moments, the human spirit is driven to find a path toward a better future.
"
Our country is facing great challenges, and it is more important than ever to stand together, to respect others, and to strive to create positive change. Over the weekend I sent this note to the entire  team. Let's all be part of the solution. 
It's great to read about Tal Cohen's continued passion for the  community and how he's approached leadership  during these unprecedented times. 
Thank you  and the  team for the opportunity to discuss the pressing questions around COVID19 and the future of markets everywhere. 
In a WFH environment it's been amazing to see Nasdaq employees, like , remain incredibly focused on helping our clients. Nasdaq’s resilient technology was built to successfully run global marketplaces during unprecedented situations, like COVID19. 
"Nasdaq's technology supports more than 120 markets around the world. I am extremely proud of our teams working globally during the COVID-19 pandemic to ensure our clients are able to maintain fair, orderly and transparent marketplaces.
 "
Today's world is facing a number of challenges. How we all come together as a community will make a difference in moving forward. I want to thank  and David Rubenstein for yesterday's conversation. 
I'm so proud to see the Nasdaq team around the world rise to the occasion. We're looking out for each other and we're continuing to get the job done for all of you who rely on us. 
I'm looking forward to tonight's conversation. 
"Thank you  for having me on  to discuss the importance of capital markets and the role they play for companies and investors.
"
I wanted to share what we at Nasdaq have been doing during this time to keep our employees, partners and clients safe while continuing to support the global markets. 
Kicking off WomensHistoryMonth this morning alongside the  at MarketSite was incredible as we celebrate and spotlight the female leaders paving the path to RewriteTomorrow 
"The  team brings a lot of fun and excitement to the  MarketSite every day. It was great to join as a guest to discuss new markets, ESG and market technology. 
 "
"I love seeing  at the  MarketSite every day, so it was great to see ,  and  at WEF20 to discuss how we are stretching the bounds of our technology into new areas like air travel derivatives.
 "
We are so proud to be recognized in  Corporate Equality Index. We work hard to foster a corporate culture that embraces diversity, inclusion and belonging. CEI2020  
At the start of each year and heading into WEF20 it is an important time to set expectations for the coming year. I have shared my thoughts on four developments that will continue to be at the forefront of 2020.  
I'm extremely proud of  and the entire corporate services team. The strong results this year once again demonstrate our commitment to clients. 
Since the  MarketSite opened 20 years ago it has become a destination for leaders, innovators and visionaries to celebrate their milestones. As the cornerstone of our new headquarters, we look forward to another 20 years! 
Last night several colleagues from  and I participated in The  NYC. Along with 1,000 other people we slept in Times Square to raise awareness, money and empathy for the issue of homelessness. Thank you . It was truly a humbling experience. 
I'm extremely proud of Bill and the entire Nasdaq team who continue to focus on clients and help drive innovation. He has been crucial to Nasdaq's progress in machine learning-driven analysis. Congratulations! 
As we look to 2020 and the decade ahead, I believe the conversation for the business community will focus on two important areas: corporate responsibility and modernizing our market rules worldin20 
"I have always believed that if you have the patience to steadily work on a goal you can achieve it. Thank you  for speaking with me about the opportunities and challenges that come with running a global business.  

?"
"The conversations around the purpose of a corporation are driven by and not or.Leaders today need to remember that a company's mission and vision can serve multiple stakeholders.
"
Some of our core values as a company focus on playing as a team, fueling client success and demonstrating mastery. Our latest work in AI and machine learning has helped drive innovation to protect our markets and strengthen their integrity. 
"Technology is going to have a major impact on where markets will be in the next five, 10 and 20 years. Thank you  and  for the opportunity to share my vision for , the global markets and more
 "
"At the 2020  annual conference I had the opportunity to share how we at  can bring our expertise in running financial markets to non-traditional marketplaces where people can transact in a safe, efficient, fair and transparent way.
"
Last week, I sat with  from   for a conversation on several key client initiatives at  with a focus on data and technology, as well as their increasingly important role in our strategy and growth going forward.  
We continue to see unprecedented technological progress in our market technology. From the cloud to AI, this story showcases the opportunities that Nasdaq is implementing and exploring to boost flexibility, scale efficiencies and reduce complexity. 
"Thanks so much to Dan Schulman and the  team for inviting me to join NeverStandStill. I enjoyed discussing what qualities I believe make companies successful and why I think you should always run toward opportunities in life.
"
"Nasdaq is committed to building an economy and marketplace that works for everyone. By signing the  pledge we are expressing our dedication to delivering value, investing in our employees and supporting our communities.
 "
"Our recent technology agreement with the  is helping to disrupt the industry of sports betting and is moving our new markets initiative forward.
"
Throughout the years, Tae Kwon Do has taught me about self-reliance, persistence and humility, which I've personally experienced as essential traits of a leader. Athletics can be helpful for anyone to step back from work and learn more about themselves 
It was an honor to meet with Jeff DeWit, CFO, NASA and Astronaut Jeanette Epps to discuss the 50th anniversary of the Apollo 11 mission and the future of space exploration Apollo50th  
I am so proud of the  team on today's record-breaking  Reconstitution, highlighting the strength of our Closing Cross. 
Although Pride month may be coming to a close, we remain focused on embracing diversity all year at  and I'm happy to share a few ways our employees celebrated across the globe in June. 
Considering the reach and trust in our brand,  is uniquely positioned to help accelerate the understanding of corpgov for our clients and beyond through data-rich insights, practical guidance and innovative technology. 
Momentum around ESG investing continues to grow. To better understand the opportunities and challenges tune into our TomorrowsCapital podcast hosted by  on how ESG perceptions have changed.  
Markets have always been about communities bringing buyers and sellers together to exchange views and ideas, drive commerce and advance economies. Social media has created new, innovative ways to share experiences. ConnectedLeadership ConnectedCEOs 
"Looks like the sky is no longer the limit with announcement today that its opening the  for commercial businesses MarketsEverywhere
 "
Our partnership with  furthers our goal of making markets more accessible to investors of all sizes 
"Our updated Nasdaq ESG Global Reporting guide is now available for all companies to download and use. The guide is a key resource to help companies navigate the evolving standards on ESG data disclosure.
 "
Thank you to our employees around the world who made this possible. 
Today we officially opened our new headquarters in Times Square. With our expanded footprint in our new facility, we are able to bring together all employees in New York, creating a collaborative environment that fosters our culture of innovation.  
"Consistent with our strategy, in the first quarter of 2019 we continued re-allocating capital and other resources toward our most significant growth opportunities. $NDAQ
 "
We're proud to welcome  to the Nasdaq exchange. They have been an invaluable partner as we upgrade our offices to allow our global team to excel in product innovation and better serve our clients. ZoomIPO MeetHappy 
It is exciting to be at TED2019 and I am looking forward to being a part of the  dialogue on so many important topics. 
Our global technology footprint to fuel markets around the world is due in large part to our team of technologists and innovators working in our Stockholm office. RewriteTomorrow NasdaqFam 
Thank you  and  for helping us kick off Financial Literacy Month! 
I am so proud of our team for making the  IPO a great experience and for the incredible collaboration with our newest client to make today a success. 
At Nasdaq, we value inclusion and diversity. Our addition to 2019 Corporate Equality Index reflects our inclusive culture where every employee has the opportunity to thrive and be heard. 
At Nasdaq, we are proud to work with a pool of incredibly talented technologists within our client base in all corners of the world.  is doing great things in technology as an innovator and we are proud to feature Tinku Gupta: 
I am so proud of our global team's work. Here is a look at the  Sydney office, where more than 200 employees focus on developing some of our market-leading solutions, including SMARTS surveillance technology. 
Many thanks  and your  family for ringing the  Closing bell with us today to kick off SBLII weekend! RewriteTomorrow 
For nearly 50 years, Nasdaq has been at the forefront of creating technology that has shaped the capital markets. This year will be no different. We believe these technologies will drive markets forward in 2019:  
"I am at WEF2019 and looking forward to the many discussions this week. This year I've taken some time to write about my thoughts on the market developments I am watching in 2019  Davos2019  

 "
Important research from  on Bitcoin's potential role in transforming methane emissions into bitcoin mining that will turbocharge electricity generated by solar and wind.  
If you would like to understand - and help others understand. - how AI and other technologies will transform the world, apply for a research position at ARK! 
According to  research, batteries & software will disrupt the  auto industry seriously during the next five years. In this blog,  illustrates how a ~25% increase in demand could hurt the enterprise value of the auto industry, with or without autonomous EVs. 
While today's non-farm employment numbers were stronger than expected at +300,00 adjusted for revisions, the broader based and less reported household establishment employment number was -300,000, confirming that the economy is in recession.    
According to Nick's original research (with support from ), Roku should be a prime beneficiary of the $150+ billion shift in global advertising from linear to digital TV. A big idea, and another  open-source model! 
Looking forward to sharing more detail tomorrow in our In the Know webinar. Old timers in our industry suggest that that the Fed will have to crack down harder to contain inflation. I believe that the Fed already has tripped the switch to deflation. Darkest before the dawn! 
The Fed seems to be worried more about its legacy than the economy: it is ignoring deflationary and dangerous signals. Relying on lagging inflation indicators like the CPI, Fed Governor Waller is calling for another hike of 0.75% in July.
The equity markets are ignoring some of the most profound cancer breakthroughs in history, an indictment of the shift to passive and benchmark sensitive investing and what we believe is the most egregious misallocation of capital in history. 
Credit default swaps seem to be corroborating Jamie's hurricane and Elon's super bad feeling about the economy. As measured by Markit, they have nearly doubled this year, surpassing their Q4'18 highs and heading toward COVID-crisis levels, a deflationary signal.
This week at UP Summit in Bentonville and I met with many companies bringing to life the autonomous mobility that Tasha has spent years researching for this terrific white paper. Disruptive innovation should lower transportation costs dramatically. 
Great research, , illuminating one of the biggest opportunities in the $1.5 trillion enterprise communications space today! 
The Bitcoin Monthly highlights how its transparency can help investors analyze and understand not only the blockchain health and security but also bitcoin fundamentals. Thank you   for creating this disciplined and dispassionate scorecard. 
Thank you  for being a truth teller and a visionary. You are new DNA in the investment world. Your critics are old DNA. You are looking to the future. They are stuck in the past. The future of investing is investing in the future! 
Ridiculous. Not worthy of any other response. 
Humble, wise, and brilliant. 
Check out charts on the shift from bricks and mortar retail to online storefronts that will turn retail rents into online advertising during the next five years. 
Thank you . Stocks sold off after the tech/telecom bubble because the "dream" would not become reality for 20-25 years. Genomic sequencing, adaptive robotics, energy storage, AI, and blockchain technology are realities, their stocks seemingly in deep value territory. 
Naysayers lump Zoom $ZM into profit less tech, concept capital, stay at home stocks. Along with Microsoft, we believe that Zoom will be a prime beneficiary of the first rip and replace cycle since the early nineties in the $1.5 trillion global enterprise communications space. 
Passive funds prevented many investors from enjoying a 400-fold appreciation in $TSLA from a $1.6 billion market cap at its IPO in June 2010 to ~$650 billion when it entered the S&P 500 ten years later in December 2020. 
Really interesting thesis behind  and , as I have learned from  and . 
Equities and bonds seem to be warning the Fed that its policy measures could cause an economic and/or financial crisis: equities are swooning and the yield curve is nearly negative territory.
Thank you, . 
ARKInvest will open source many more of our models, particularly those for companies whose exponential growth opportunities are not well understood, during the next few months. Looking forward to sharing models like Tesla's on GitHub and receiving your constructive criticism 
Twitter's product is the global town square. Elon is focused on protecting free speech, transparency, and democracy. Without Starlink, we would have had little sense of Russia's brutal invasion of Ukraine, the transparency of which has had magical powers on people at large. 
Thrilled to be working to provide innovation learning through the Innovation Foundation and to partner with  to deliver it! innovation edtech elearning AI AMST 
Yesterday, the yield curve - as measured by the difference between the 10 year Treasury and 2 year Treasury yields - inverted, suggesting that the Fed is going to raise interest rates as growth and/or inflation surprise on the low side of expectations which will be a mistake. 
Oil demand probably did hit a secular peak in 2019. The supply shock caused by the energy insecurity policies of the current US administration, ESG mandates globally, and now Russia's invasion of Ukraine has raised prices to a point that will accelerate demand destruction. 
We are thrilled that  has joined  to blaze new trails in on-chain analytics as we evolve our open source research ecosystem! 
Consumers are rebelling against soaring auto prices. Auto manufacturers enjoyed pricing power during the COVID-related supply shock but may regret moves that, along with soaring oil prices, have accelerated the shift to electric vehicles. This inflation is transitory. 
Elonmusk  is the visionary in the autonomous mobility space.  and  have sized the opportunity which, in Elon's words, will be nutty good based on safety, affordability, convenience, and the environment in this brave new world. 
Today, along with Big Ideas 2022, we streamed ARK Big Ideas Summit on YouTube. According to original research, the market cap associated with convergences among five major Disruptive Innovation (DI) platforms will scale nearly 20-fold during the next 10 years. 
For those worrying about 2022 inflation, listen to the first ten minutes of mARKet update. Nancy's charts suggest that inflation this year will be much lower than expected. 
CrisprSam is dedicating his career to gene-editing and finding cures for disease. Innovation solves problems. I found our podcast with Sam reassuring and inspiring. 
In our view, China is a leading indicator of a change in the consumer preference for EVs. In the US, gas-powered car sales are likely to struggle, especially now that used car inventories, as measured by Manheim, are roughly 40% above normal at wholesale and retail. 
During the  health care conference today,  surfaced collaborations that are uniting the traditional health care community with the most innovative genomic companies in the world. Gene editing seems to be going mainstream. 
ARKInvest is blessed with incredible crypto talent, lead by  who authored this white paper. We thank  for his contributions to this paper and for his role in evolving the on-chain analytics that have enhanced the transparency of and trust in Bitcoin. 
Developers lead the way to the future. Follow the developers! 
Check out our blog on  roughly 10 days ago- Innovation Stocks Are Not in a Bubble: We Believe They Are in Deep Value Territory. Investors chased the dream two decades too early in the late Nineties. Now they are running from the reality of explosive growth. 
Wright's Law, around which we center our research, forecasts percentage cost declines for every cumulative doubling of units produced.  has applied it successfully to space and EVs. All  analysts are doing terrific original research based on Wright's Law. 
For those who have been unsettled by the volatility of ARK's strategies in recent months, I would like to share this deeper dive into the thoughts we have been sharing regularly. Remember: truth wins out!   
Demand destruction in the used car space, especially given the increasing preference for electric vehicles, is likely to cause serious problems in the auto debt/credit markets. During 2008-09, auto credits held up better than any others. This time will be different. 
Interesting and important crypto debate! 
Provocative! 
S-curves feeding s-curves and, in ARKInvest's view, the source of explosive growth. Stay tuned for our Monday newsletter on this topic. 
As we trade around the volatility in bitcoin (BTC), the signals from  analysis of on-chain data have become quite important. In this blog, Yassine shares how he, , and others have taken advantage of Bitcoin's transparency and created trading signals. 
ARKInvest’s  incredible genomics team debunks myths with informed, thoughtful, and thorough analysis. 
Today, yes, soaring food and energy prices are the equivalent of extremely regressive and oppressive tax increases. In the not-too-distant future, innovation - including EVs and gene-editing - will deliver the equivalent of massive tax cuts.  is investing in innovation. 
Inflation has flared in response to COVID-related supply chain bottlenecks and oil supply constraints but, IMHO, the powerful and converging deflationary forces associated with AI, energy storage (EVs!), robotics, genomic sequencing, and blockchain technology will bend the curve. 
In 2008-09, when the Fed started quantitative easing, I thought that inflation would take off. I was wrong. Instead, velocity - the rate at which money turns over per year - declined, taking away its inflationary sting. Velocity still is falling. 
Great podcast! Arguing against the traditional VC approach, early stage+cash flow positive Invisible is buying back shares and adding to the ownership of those who helped build the company that  founded. Philosophically,  couldn't agree more. 
We are looking forward to partnering with  which, thanks to your leadership and Jeff Vinick's support, is thriving.  thanks you and your team for your leadership and your passion for innovation, . Let's help change the world, for good! 
Today, $TSLA announced that in the third quarter it sold 241,300 vehicles globally, up 73% year over year (YoY) and 20% quarter over quarter (QOQ). Meanwhile, $GM blamed the ~33% YoY decline in its US sales on chip shortages. What? EVs require 3-5x more chips per car produced!
 If, as we anticipate, $ZM is evolving into the fabric connecting global enterprise communications, then $FIVN will need Zoom more than Zoom will need Five9. Here's our blog. Happy to discuss and debate! 
His podcast with  highlights  brilliance, humility, collaborative and generous working style, and determination to cure disease and transform health care. We all will be blessed by life work! 
Bankless inspired some aha moments for all of us, particularly about the fate of traditional banking! I loved brainstorming with brilliant  and his hand-picked  crypto successor , with our gratitude to Ryan and David for this wonderful reunion! 
skorusARK and I wonder why electric vehicle sales have exploded while ICE-powered sales have suffered from chip shortages. ICE auto production is 30-40 times higher than EV production, suggesting that it should have significant leverage over chip makers. Interesting disconnect! 
Truly looking forward to meeting , learning more about Knight Law, and discussing the genomic revolution now underway! 
Our analysts assumed in 2017-18 that Tesla's share of the global EV market would decline from ~18% to 11% in five years as competition intensified. Instead, its share increased. 
Auto sales in the US have dropped nearly 30% from 18.5 million at an annual rate in February to 13.1 million in August. While the auto manufacturers are blaming chip shortages - which are real - I believe that auto buyers are abandoning gas powered vehicles in favor of electric. 
According to  on-chain analysis, institutions also used the correction this year to move into bitcoin. 
Couldn't agree more, and AI training costs are dropping at a mind-blowing rate of 68% per year, according to  ! 
Most bears seem to believe that inflation will continue to accelerate, shortening investment time horizons and destroying valuations. Despite what we believe has been a supply-chain related/short term burst in inflation, both equities and bonds have appreciated since March 
Tesla seems to understand that China would like local champions to dominate electric vehicles (EV) sales inside the country but is pleased that Tesla is exporting from China high-quality/high-end EVs, especially to Europeans whose standards for fit-finish-design are quite high. 
applauds the DeFi innovation evolving on and around the Ethereum blockchain. 
Grateful to Sony and recently Amazon for its transformation during the last 40, I love visiting my home town, Culver City. That said, during this visit, I have been surprised at the stench of urine around restaurant row. Half of the solution is understanding the problem!
When we started  I understood the 'power of social media', yet little did I know how profoundly it would impact our business. I'm grateful for the entire ARK team, ecosystem of thought leaders, & all who have supported us. In my view, our journey has just begun! 
Crossing 20% share, cloud adoption is entering the sweet spot of its S-curve. 
Thank you  and team for inspiring our children and grandchildren to aim for the moon, the stars, and Mars! What a great day for the US, the UK, and the space race. 
Excellent analogy! 
According to 's research, if biotech companies capitalize on the convergence between and among DNA sequencing, artificial intelligence, and gene editing/therapies, health care will enter a golden age that could be better than that in the 80's and '90s! 
makes a compelling case that "hybrid work" will transform spending on enterprise communications, which is the largest part of the enterprise tech stack. The funding sources are likely to be not only legacy tech budgets but also real estate and travel/entertainment. 
Because the risk of inflation has grabbed headlines and increased investor fears of a bear market in equities, especially innovation-based strategies, we would like to share  differentiated point of view. 
Our confidence in the equity bull market and innovation place has increased as fears of long-term inflation - which we believe will prove unfounded - have escalated. We see three powerful sources of deflation evolving: good deflation, bad deflation, and cyclical deflation. 
Digital wallets include crypto and Defi! 
Explaining why Tesla decided against using LiDAR initially and now is moving away from radar in favor of eight camera eyes! 
In a research collaboration with $SQ and  debunk the myth that Bitcoin mining is damaging the environment. Instead, as crypto mining, energy storage, and AI technologies converge, the adoption of renewable energy is likely to accelerate! 
In the late 1800's and early 1900's - as telephone, electricity, and the automobile were emerging - the US equity market cap relative to GDP appears to have been 2-3 times higher than it is today. We need to verify this difficult-to-get data but, if true, I have a hypothesis. 
Thank you, , for leading our exceptional analysts! You are one of the cornerstones of success. 
Excited for this conversation! 
Human error accounts for ~85% of of auto accidents and fatalities. We believe that data will convince regulators that human-driven vehicles are weapons of mass destruction. They cause 35-40,000 deaths per year in the US and more than 1.25 millions deaths globally. 
Based on deeper research into Tesla's battery technology, its AI breakthroughs, and its ride-hailing possibilities,  has pulled together and updated our $TSLA model with great input from  and guidance from . Thank you for your tireless research! 
Thanks to streaming and bundling, the music industry recently surpassed the $24 billion peak hit more than 20 years ago in 1999. Tonight the GRAMMYs will give the industry more cause for celebration, especially now that new platforms are evolving to reward all artists!
Companies involved in the genomics revolution do not seem to be betting on heredity as a significant cause of disease? Curious. 
Companies disrupting the traditional world order - like $TSLA and $SQ - are wise to hedge their fiat reserves with $BTC. Other companies in harm's way because of disruptive innovation should be investing their cash in new technologies to avoid creative destruction. 
I believe that Elon Musk understands this important dynamic. For goodness sake, one of his top priorities is saving the planet. 
We'll miss you, , but look forward to watching  and you blaze an important trail in the AI space! 
Having been through many crises, I have learned that waiting to contribute to a cause is sensible. Many wonderful people contribute in early days of a crisis when the response is not well organized. We hope that our contributions to those hurt by COVID-19 will serve them well. 
With gratitude to our incredible analysts  led by , our DoR, as well as our first-in-class marketing and compliance teams, I hope that you enjoy the very big ideas in Big Ideas 2021! 
As Chair of the Fed from February 2014 to February 2018, Yellen was on policy watch as bitcoin soared from ~$1,000 to ~$20,000 in 2017. The fact that this week she focused on the risk of potential nefarious actors instead of the risk to US monetary sovereignty is reassuring. 
We should have an open discussion about censorship in this country. 
Square business model illustrates that vertical integration can create moats, or barriers to entry, and deliver superior financial results. $TSLA business model is doing the same thing, giving it a lead in the EV/AV market that will be difficult for others to catch. 
$UBER and $LYFT stayed private too long and lost the plot. They could have incentivized their drivers to put sensors on their cars and collect data much faster than even $TSLA. Autonomous is an AI project. The winners will have the most high quality data and the best AI expertise 
Happily for $TSLA investors,  missed the reincarnation of $AAPL when  approached him while experiencing production hell with the Model3. An EV is the ultimate mobile device.
Follow the open source developers! 
The next FANGs are being birthed in the genomic revolution! 
The Philly Fed Index, the first October gauge of US manufacturing economic activity, showed that new orders were the strongest since 1973. New orders have not been this strong in 37 years. 
Erin go Bragh! 
Disruptive innovation is another way of saying creative destruction  typically researches the Big Ideas that will transform the way the world works. In Bad Ideas, we highlight the likely victims. 
We've been informed of fraudulent YouTube channels & websites posing as ARKInvest &amp. ARK will NEVER use YouTube, Twitter, IG or any social media to solicit money, including bitcoin. We encourage you to report any account that may impersonate ARK or our affiliates.
Predictably, when  announced at Battery Day last week that $TSLA would cut the price of a Model 3 to $25,000, several financial analysts panicked, downgrading the stock and/or cutting their price targets. In our view, traditional financial analysts have missed the mark.
Enacting change is about bringing people along on a journey and knowing that transparency builds trust. That is how you can create change that lasts. Thank you to  and  for the discussion. 
It was great chatting with Jean-Francois Manzoni for CEO Dialogue Series.Our discussion covered the importance of learning new skills, why implicity is the new innovation, and the need for progress over perfection in both work and in life. 
We are honored to help welcome refugees in the communities where we work and live around the world. This World Refugee Day we recognize how they enrich  and our communities through their courage and strength.  
This Juneteenth weekend I am taking time to celebrate freedom & our Black &amp; African American colleagues everywhere. We have made strides as a society in the pursuit of equality &amp justice. FreedomDay reminds us to continue to listen, learn, collaborate &amp; advocate to drive change. 
Dreamers make incredible contributions to , our clients & our communities. We join Business Roundtable in observing the 10th anniversary of the Deferred Action for Childhood Arrivals (DACA) program creation &amp; calling for a permanent legislative solution. 
Core to our unwavering commitment to inclusion and diversity is working with partners who share our values. We're honored to recognize these outstanding firms for their progress
Great to talk about IT spending, metaverse and more. Thanks  & . 
We're seeing the power of how companies and governments work together to create solutions. Thanks to  for bringing us together, and to my fellow panelists, moderator . 
The most successful companies will undergo total enterprise reinvention in the next decade through tech, data & AI.  &amp;  are now offering the ability for enterprises to dramatically speed up their transformations &amp; new growth opportunities. 
We at Accenture reaffirm our commitments to climate action and creating 360 value for our clients and stakeholders. Sustainability is a force that will shape the next decade committing to action is good for business and it isnecessary to protect our planet. EarthDay 
The honor of  recognizing  as one of the WorldMostEthicalCompanies belongs to our nearly 700,000 people worldwide. Every day we earn the trust of our stakeholders by living our core values & exemplifying our Leadership Essentials. 
I am honored to join  and 35 CEOs in launching the  CEO Council to support resettlement, upskilling & hiring of Afghans and Ukrainians seeking refuge. Learn how you can help
Thanks to all our people around the world for continuing to make  a great place to work. Together, we have been named a Top 10 Great Place to Work 2022 in six countries. Learn more about our Awards + Recognition -  GPTW 100BestCos 
Thanks to  &  for today's great discussion. Appreciate your focus on the Metaverse Continuum, one of the forces that will shape business in the next decade.  
Through this unique collaboration with ,  we will help companies embed intelligence across their operations to boost performance and safety, advance decarbonization goals, and drive greater innovation and competitiveness. 
Thanks to  for an inspiring event, and to  for the conversation. To pay it forward more, when you are asked to challenge yourself -- respond confidently and say yes. That is something I have benefitted from in my career. Always dream big. 
is visionary in its aspiration to achieve water neutrality and in helping the energy industry advance toward this critical sustainability goal. We are honored to work with Ecopetrol and  on this first-of-its-kind solution. 
The images and voices from Ukraine are tragic. Accenture is committed to supporting humanitarian aid to address the crisis and we stand with all in the global community who are calling for peace.
Thanks for this timely discussion on ESG. ESG is about doing the right thing and delivering results, and it is great for business. Our strategy at  is to create 360 Value for all stakeholders: our clients, people, shareholders, partners & communities. 
Companies using cloud more continuously and strategically realize more value and a competitive advantage. This is why, as  Cloud First Lead  says, IT infrastructure's renaissance is critical to business success in the cloud. 
Not every student is college-bound, but every student is bound for the digital economy. Talent creation is accelerated by public and private partnerships. Thanks to for this important dialogue. 
AI at scale is happening. This practical roadmap led by CEOs and  is a great example of how companies are committing to serve all stakeholders. We need to act now to ensure AI is being used responsibly, for the benefit of all. 
Thanks, . We believe there is great promise in sustainability. It will transform how we live and work, drive new value and growth, and permeate all we do. That is why we are helping clients embed sustainability throughout their organizations. 
ESG and the way we measure it matter more each day. By taking action - from embracing sustainability in reporting to embedding it into strategies - businesses are becoming more competitive with investors, customers and talent. Thanks to for hosting this panel. 
Today, we honor Dr. Martin Luther King Jr., a great and courageous leader who changed the world. One thing he taught us: always ask how we are helping others. I am grateful for how our people answer, by volunteering, donating and supporting our culture of equality every day. 
Congrats to  and Gayathri Pallail on their book, which offers clear actions to incorporate automation and AI in organizations. When leaders enable technologies, they empower people to think creatively, critically and with empathy. 
Our goal at  is to create value for all our stakeholders. We are proud to share our 360 Value Reporting Experience, a new way to measure how well we are meeting this goal. We believe transparency builds trust and helps us all make more progress. 
We are planting 674,000 trees to recognize the importance of each person at , our collaborative way of working and our sustainability commitments. We go into 2022 knowing there is more that connects us than ever before.  
I am honored to congratulate our newly promoted managing directors and senior managing directors! Thank you for the tremendous difference you are making in creating value for all our  stakeholders. This is a significant milestone and I am proud to work alongside you. 
Congratulations to  board member Beth Mooney for being awarded the 2021 Cleveland Heritage Medal, and for  honoring her legacy as CEO and her commitment to diversity, equity & inclusion by making $2 million in philanthropic gifts across Cleveland. 
Congratulations on being named to Fortune's MPW in Business in India list, ! You have inspired me and so many others with your courageous leadership, focus on creating value and commitment to our people and communities. Thank you! 
Thank you. It was a fascinating conversation and so nice to be able to safely meet in person! 
We at  are committed to embedding sustainability into everything we do, and with everyone we work. I am proud to join leaders supporting  in promoting sustainable growth that benefits all stakeholders. 
Thank you to the 1,200+ CEOs across 113 countries and 21 industries who shared their perspectives in 's new Sustainability CEO Study. This partnership with the UN  is a groundbreaking take on addressing ClimateAction. 
Really proud for  to join  and help support Afghan refugees as they rebuild their lives in our communities. I hope many other companies join this effort and amplify our collective impact through working together. 
Congratulations on being named  Board Chair ! You're done incredible work already, expanding employment pathways and refocusing on skills development to support a more equitable and diverse workforce. We'll all benefit from your leadership. 
Excited that  is a supporter of the new initiative to develop the next generation of leaders in STEM in the US, Japan, Australia and India. When we invest in people we help pave the way for a future that hasn't even been imagined yet.   
Today,  shared exciting news. As part of our commitment to reach net-zero emissions by 2025, we're making a significant investment in nature-based carbon removal, with projects to reforest land, rebuild biodiversity and help create green jobs.  
For many of us, the tragic memories of 9/11 are still incredibly painful. We honor the 12 members of our Accenture family lost. And we give thanks for all the first responders, everyday heroes and military veterans for their service and sacrifice.  
is donating $500K to the  $10 Million emergency appeal to ensure their teams can continue providing critical support to communities affected by the crisis in Afghanistan. And I am giving to the IRC, too. Please consider joining us.  
congratulations on being named CEO of . Our clients require creativity at the heart of what we are doing for them, and your award-winning expertise will help them accelerate results that sustain business growth. 
is privileged to be the knowledge partner for 's Special Initiative on Women's Empowerment. The task force report provides a clear, actionable pathway for leaders around the world to continue breaking down the obstacles to women's empowerment. B20G20Dialogue 
Dreamers make incredible contributions to our family. We stand with 95+businesses across America to urge Congress to pass a permanent legislative solution that gives Dreamers protection and a path to citizenship.   
Thanks for hosting an inspiring conversation on the evolving role of business & society . Like you we at  believe in strong commitments to our communities, backed by goals action 
 I enjoyed our virtual chat at MWC21. This year's Mobile World Congress theme Connected Impact ouldn't be more timely. we see clear value to be created from a focus on the new frontiers of digitization. 
The  BrandZ 100 rankings this year reflect the growing acknowledgment that an organization's values are closely linked to value in the marketplace. This ranking is a welcome recognition of the way our  people bring our values to life every day. 
I am looking forward discussing our joint research at the UN  LeadersSummit. Among the CEOs we interviewed, the consensus view is clear, shifting to more sustainable business models is more critical than ever. 
I am pleased to announce  has agreed to acquire umlaut, expanding our IndustryX services. We will scale our deep engineering capabilities to help companies transform how they design, engineer & manufacture products as well as embed sustainability  
Congratulations to our talented teams  and our own video production team on their prestigious  wins in support of the ! Investing in our communities through work like this is part of living our commitment to stand against racism. 
Thank you MovinOnSummit for bringing Florent Menegaux myself together to discuss sustainability in mobility &amp; transportation. With progress over perfection, we can make the big changes needed to move from collective awareness to collective action. 
Congratulations to almost 47,000 new promotes across the world's hat includes 525 managing directors! You and your teams are at the heart of what we do. Thank you for creating shared success for our clients, partners, communities and each other every day. 
Thank you  for hosting a conversation focused on the power of connection, commitment and collective action. 
Filled with gratitude for my second vaccine shot. We need to keep educating about the science of vaccines, and be committed to supporting vaccine equity for all.
I was honored to contribute to the  report, along with and  share the belief that trust and transparency are needed to move to an inclusive, affordable & sustainable energy future and have both publicly committed to reaching net zero emissions. 
The Global Task Force on Pandemic Response is a broad coalition. I am honored to represent  in this public-private partnership as we take immediate action to help people affected by COVID19 surges in India and around the world. GlobalPandemicResponse 
I am delighted to share that  &  are partnering to co-create solutions to help companies embed sustainability across business operations, from strategy to execution; unlock value in their supply chains. 
At , we believe sustainability is going to be the next digital and I am hopeful that by 2025, we'll be able to say every business is a sustainable business. EarthDay2021 
Congratulations on your appointment as Chair! You've long been a leading industry voice on technology, innovation & inclusive economic progress your  family couldn't be more delighted to see you take on this key role  
Glad my young age is finally eligible in Maryland & I was able to get my first Covid-19 vaccine shot. Thanks to all who have made this reason for hope possible. Let's continue to raise awareness about the science behind vaccines  work to expand their accessibility for all.
It was a pleasure to join  for this year's virtual Celosphere and  are accelerating our great partnership and helping our clients create durable change in their processes and take their digital transformations to new levels. 
Thank you to our  people for all you do to make a difference for our clients, people and communities. 100BestCos 
At  we join the 72 Black business leaders who signed the Memo to Corporate America: The Fierce Urgency Is Now in taking a nonpartisan stand for equality and democracy, and we support the Business Roundtable Statement on Voting Rights. 
This week, we share an update on our progress to achieve the commitments of the . I am really proud of what we have accomplished this past year but know that there is much still to do.   
Today and every day, we stand with the global Asian Community against all acts of racism, hate and intolerance. Together, we must take action. StopAsianHate StopAAPIHate 
I am excited to become chair of  because of its incredible team and board group of outstanding CEOs committed to accelerating gender equality. We need diverse teams more than ever and together we will make a significant difference. 
We continue to have an unwavering commitment to equality for all and zero tolerance for racism, bigotry & hate of any kind. I am horrified &amp; saddened by the rising violence against Asian-Pacific Americans. We must stand together, speak out ; take action. StopAsianHate 
I will continue to use my voice as a positive force for change advocating for gender equality and equality for all in deliberate conversations with all of our stakeholders. 
Great discussion at today's  conference. As countries, companies, and industries rebuild and reimagine the world we live in, we can and must use this moment to accelerate our progress toward our sustainability goals.  
Our people have an enduring commitment to living our core values in everything we do for our clients, people, stakeholders, partners, communities and each other. I am honored to see  recognized among the 2021 WorldsMostEthicalCompanies by  Institute. 
The world lost a great, brave and inspiring leader today with the passing of Arne Sorenson. Our thoughts are with Arne's family and the  family.  He will be missed.
The UN  SDGAmbition Accelerator program, supported by , together with  and is engaging more than 600 companies in 65 countries. Thank you for your collaboration & Michael Roman  
I am deeply humbled & honored to join the board of the . More than ever, it is critical that we work together to shape a more inclusive and sustainable future for all. 
I shared at this week DavosAgenda that I hope in 2025 we will be talking about how every business is a sustainable business. Thank you for the important discussion 
The  calls on the administration & US lawmakers to commit to bipartisan support for six technology priorities. Let's ensure an inclusive economic recovery, bridge the digital divide, protect against cyberattacks &amp; build a sustainable future for all. 
Thank you to everyone who participated in today's  MLKDay event. You gave us so much to think about and to turn into action. 
Our elected leaders must stand together to support democracy, accept this free and fair election and bring to justice the perpetrators of today's violent assault on our country. As Americans we must stand in support of our democratic values and the leaders who uphold them.
Happy New Year! My best wishes for a happy and healthy 2021. 
Congress' COVID relief bill makes major investments to help low-income families access the internet, accelerate broadband buildout, and enhance telehealth. I am proud to be part of the  and its advocacy for the stimulus and closing the DigitalDivide. 
Joys of the season to one and all! May you have the happiest of holidays. 
I'm incredibly proud  is joining with  & their partners to promote equality, close the skills gap &amp; create a more inclusive, diverse workforce. It is a powerful example of companies coming together to make a difference &amp; collaborate at scale for greater impact. 
I am delighted to recognize our newly promoted  managing directors and newly appointed senior managing directors! Congratulations on these significant career milestones. I look forward to the leadership and innovation you will bring to create even greater value. 
I am pleased to see  named the category leader in Digital Business Transformation Services by . It is recognition of our people's commitment to helping our clients accelerate transformation & create 360 degree value across the enterprise. 
Today I join leaders calling for the presidential transition to move forward without delay. The challenges we face are clear. Now is the time to unify to defeat the pandemic, close the digital divide, and rebuild the economy. 
Thank you for inviting me to share a message from at the GlobalDialogue. We're committed to bringing together technology and human ingenuity to solve some of the world's biggest challenges, with the UNGC Sustainable Development Goals as our North Star. 
On VeteransDay, I join you in honoring the contributions & sacrifices of the military community, veterans &amp; their families. Thank you to all  veterans for the invaluable leadership you bring to our clients &amp; communities. 
your team  Ventures and Project Spotlight are unleashing powerful innovation with tech startups like . It is a great example of the opportunity for business to help advance economic empowerment & inclusion through technology. 
Congratulations to President-elect Biden and VP-elect Harris. Now more than ever I think of our nation's motto E Pluribus Unum Out of many, one.This is the time to come together to defeat the pandemic and rebuild the economy for the benefit of all. 
transforms the lives of kids by empowering nonprofits. I'll join them on Nov 5 for a virtual talk with David Rubenstein about topics like the role business can play in areas that concern all of us, like fighting racism. Do join us!  
I am happy to welcome the  team to. This is the time for every company to accelerate the move to the cloud as a foundation for digitaltransformation. Thank you for your leadership of our Accenture Cloud First strategy, . 
thank you for the insightful questions! It was a pleasure to talk with you about so many important topics, including the accelerating pace of change, the challenges businesses are facing and commitment to rebuilding for the benefit of all.   
Thank you  and thanks to our  Midwest team for successfully adapting our summer analyst internship program to the new digital reality. And congratulations to all of our summer analysts. I am so impressed by your flexibility and talent! 
Congratulations Wolters Kluwer CEO and  board member Nancy McKinstry! It is wonderful to see you have been honored on the  Most Powerful Women International list again. 
I join you in celebrating the mission of the  and  GlobalGoals on UNDay.  commitment to equality for all is unwavering. We will continue to take action to accelerate change.  
Congratulations to the four women CEOs being honored by  and  for technological innovation in the retail and health industries. And thank you,  for leading our collaboration with Springboard. womeninleadership 
 I look forward to joining you for Friday WomenInTech Panel with . We set bold goals to advance gender diversity at  and conversations around growing leadership roles for women in tech benefit all of us. 
Thank you. It is an honor to be named among this group of outstanding leaders. And thank you to our  people around the world, as this recognition reflects your commitment, ingenuity and outstanding work every day. 
Today,  unveils our new purpose and brand. In a uniquely challenging year, this is a time to look to the future and commit to being a force for positive change for our clients, people, shareholders, partners and communities.  LetThereBeChange 
has deep expertise in all areas of manufacturing and supply chain, from sourcing to execution.  and , I am delighted to join you in welcoming the Myrtle team to our growing  IndustryX family! 
announced new commitments to sustainability and a new leadership role. With  as Chief Responsibility Officer & Global Sustainability Services Lead, we will embed responsible business into all of our services and areas of the company.  
Across  we continue to take actions against racism and inequality. Today we announced new goals to increase the representation of our African Black and Coloured colleagues in South Africa and our Black colleagues in the UK by 2025. 
Hilarious humour on Bengaluru's traffic!!    
Congrats SttingBio on this important milestone! 
President Droupadi Murmu's presidential address was tremendously inspiring and made me burst with national pride to see the journey of such an amazing woman to Rashtrapati Bhavan        
Namma Bengaluru will have multimodal mobility in synch with reducing our carbon footprint n support over a million commuters daily. A must watch video 
"Proud to know that 3 Indian scientists were involved in making NASA's new James Webb Space Telescope which showed us the most profound images of the universe unlike ever before, bursting with colorful galaxies and nebulas, and even Jupiter's moons!
"
"Academic users in India will now have free access LabVIEW software suite - a system-design platform & development environment for a visual programming language. This can greatly augment collaborative research ; innovation.

"
India can play a key role in shaping n reinventing digital, distributed global supply chains of tomorrow 
Great victory!  
A proud milestone that heralds the advent of contract bio-manufacturing 
On Bastille Day I wish my French family and the people of France Bonne Fete Nationale!
On this auspicious day of Guru Purnima let us remind ourselves that: Learning is lifelong inspiration n learning from those who have experienced the joy of learning is even more motivational.   
Kudos to the engineering students who have developed an affordable two-wheeler ambulance, 'Heal Mobile' to help needy patients in rural areas where ambulance services are rare & unaffordable. 
A recent survey conducted by the Wockhardt Hospitals, Mumbai has revealed a frightening fact about stroke that nearly 61 % of people are oblivious of the warning signs of stroke. Regular & comprehensive health check-ups can help avert this risk. 
An article published in the journal Scientific Reports has unveiled a reliable skin-patch test that can detect COVID19 virus in under three minutes, without the need to draw blood. Hopefully, it can curtail the spread of the pandemic. 
My mom was a strong woman who inspired me 
Remembering my darling mom on her 91st birthday - Her absence is unbearable. Om Shanthi 
Had the distinct pleasure of welcoming HE Mariana Pacheco Ambassador of Colombia to our Biocon Park 
Well done         
This is a great initiative - forward and onwards into the future!        
Sad to see anchors putting out such false n un researched pieces.  Stupid news sells unfortunately 
'Golden time for India to emerge as innovator nation in biopharma sector' 
It is great to pick a tribal woman to play a presidential role in our country. 
I firmly believe that Agniveers will have a distinct advantage in recruitment in the industrial job market. 
A mother's blessings are the purest in intent n when she showers you with blessings on her centenary, it's super spiritual.    
5 New Announcements For 'Agnipath' Recruits To Defuse Massive Protests - Agnipath is path breaking n will have far reaching impact on employment n employability.  Govt needs to explain economic rationale to  agitating nay sayers who lack understanding  
Brings back nostalgic memories for John n me! 
Congrats on a well deserved recognition        
You must protest as a group to Huskur panchayat 
Proud to be recognised as a global entrepreneur 2020 by  from virtual to real world celebration! 
A privilege to support research & innovation at John's alma mater.  
 This is great news!  Hope CDSCO permits booster shots with Covovax
Modi Govt  Fixing Indian healthcare, making it future-ready 
DCGI nod to Biological E Corbevax as heterologous COVID booster - please add Covovax as well. We must give options on heterologous vaccine boosting.   
A big bright light has gone out of my life. My darling mother Yamini passed away today - she has left a huge void. Om Shanthi    
An enduring journey that has provided a powerful platform for startups. Bravo!         
Gujarat Titans Beat Rajasthan Royals By 7 Wickets To Win IPL Title In Debut Season - amazing show of strength throughout the season - hugely deserved title!  is Hardik Pandya the next Captain Cool?!  
How is it that roads in Electronics City have no potholes? - Citizen Matters, Bengaluru - becos BBMP was not involved!  
1986 IAS batch Vandita Sharma to succeed Ravi Kumar as Chief secretary - A very thoughtful n action oriented administrator who can drive major change especially infra, health & education         
"Congratulations to  on successfully conducting the 7th IndiaIdeasConclave which focused on technology and how AI ML IoT Automation Blockchain will help India transition to ""India 2.0: The Meta Era"" in the coming 25 years! 

 "
We need to outsource immigration services based on technology.     
Unfortunately immigration management has been pathetic ever since BIAL has been told not to interfere by central n state authorities.  If u recall when BIAL started NRN had managed to get Govt to agree to get immigration officers computer trained - now it is not possible 
A meeting with Ambassador President to shape a bilateral partnership led by technology on the sidelines of the 7th India Ideas conclave India 2.0 
Engineers  &  have designed a new kind of glucose fuel cell that converts glucose directly into electricity. The new design could be made into ultrathin films or coatings; wrapped around implants to passively power electronics. 
Thomas Cup: Indian Men's Badminton Team Makes History With First-Ever Gold - Fantastic news!!        
So proud of my nephew Stephane who graduated from  proudly displaying his Indian n French origin!! 
She is brilliant! 
Congrats  - well deserved recognition for your relentless leadership in building C-CAMP      
WednesdayWisdom 
Santoor Maestro Shivkumar Sharma Dies. "End Of An Era," Says Amjad Ali Khan - truly a legend who will be remembered for posterity    Om Shanthi  
Very encouraging data - I would certainly like to take Covovax as my annual COVID19 shot. - it is safe n efficacious infact safest in terms of side effects.  Novavax Efficacy and Side Effects (US and Mexico Trial Results) 
Happy Mother's Day to my awesome mom!  And to all the mothers who created our world! 
Mazumdar Shaw Laboratory for Frontier Biology @ JNCASR, Bengaluru   
Honoured to have Bharat Ratna Prof CNR Rao at the inauguration of the MS Lab for Frontier Biology at it was a philanthropic privilege to further science in the Science City of our country    
The UGLY, The BAD and the GOOD! 
India is celebrating Eid ul Fitr today - my best wishes on this auspicious day. 
Very good data - glad to see Karnataka's GST growth. 
Something for amusement! 
Very encouraged by our strong performance in Q4 setting us up for an even stronger performance in FY23.  Biocon is a unique and highly differentiated stock that spans the largest portfolio of Biosimilars, a highly specialised generics business and very advanced research services
Researchers  have developed a technique to harvest, store and transport solar energy and then derive electricity from it. This techniques does not require conventional photovoltaic cells, batteries or solar panels. 
Nanoparticles have many imp applications like transporting cancer drugs directly into tumor cells, coating medical tubes, bandages & even textiles. Understanding their disposal mechanism is critical such that it does not pose threat to people  environment 
Researchers  have found that a drug used to treat asthma & allergies can bind to and block a crucial protein produced by the virus SARS-CoV-2, and reduce viral replication in human immune cells. 
MAP Encyclopaedia: India's rich art history is just a click away now - our treasure trove finally digitally catalogued  
I second that! 
So very proud to see my niece amongst Top 20 Biotech Leaders under 40 in Biopharma        
Great caring gesture    
A remarkable woman! 
A happy n blessed Easter to usher in peace n goodwill to mankind.      
We need more proud fathers like him! 
Was honoured to receive Ambassador of Estonia Katrin Kivi. Estonia is one of the world's leading digital economies and Karnataka is a natural partner 
WednesdayWisdom 
Scientists  have suggested that bacteria in tumors can promote cancer metastasis by bolstering the strength of host cells against mechanical stress in the bloodstream, to promote cell survival during tumor progression. 
Kudos to  for being named as one of the top universities of the world for the study of several subjects in the domain of engineering  
On this auspicious day I pray for harmonious prosperity.    
You are a welcome addition to the ABLE team. Look forward to your contribution 
Very  well explained   
Researchers  &  have created a technique that incorporates quantifiable metrics to aggregate, sort, n rank the reasoning of a ML model to rapidly analyze its behavior and compare how well a model's reasoning matches that of a human. 
Researchers  &  have developed a revolutionary DNA Nanotechnology tool, SPARCLD, that will speed up the development of vaccines and other pharmaceutical products by more than one million times while minimizing costs. 
Solar basket ball! 
Bengaluru: Students turn teachers for their out-of-school peers in slums 
All healthcare institutions are worried about unused stocks of vaccines that will expire soon. If boosters are announced this will address this problem. Boosters are essential n we should not delay. 
Happy Ugadi! 
"Congratulations to  scientists T2T for publishing the first complete humangenome, filling in gaps and offering new promise in the search for clues regarding disease-causing mutations and geneticvariation among the world's 7.9 billion people.
"
Karnataka has always forged inclusive economic development and we must not allow such communal exclusion- If ITBT became communal it would destroy our global leadership. please resolve this growing religious divide   
Worrying decline in Pharma exports attributable to withdrawal of RoDTEP and pandemic export curbs. We urgently need to re-enter global supply chains by addressing spiralling input costs to remain competitive.     
We are humbled and honoured   
Pleased to receive the prestigious 'BMA TCS Building on Belief: Business Leader of the Decade' award from Bombay Management Association  
Watched Bloody Brothers on Zee5 featuring my dear friend Maya Alagh - a suspense comedy which is fun to watch.
A few glimpses of  'BioEconomy 2025 & Beyond' event where I delivered the keynote address on how the biotech industry is going to transform digitally and the role of both IT &amp; BT coming together. 
 is on a soil saving mission of saving the soul of our planet. Let's join his mission in full force    
Thank you for your kind birthday wishes    
Researchers at University of Tokyo have created an RNA molecule that replicates, diversifies, and develops complexity, following Darwinian evolution; provides evidence that simple biological molecules can lead to the emergence of complex lifelike systems. 
Mixing vaccines for Boosters is the right thing to do and data supports this approach.  
I salute Lt Col Anila  Khatri for her honest comments which encourages women to seek their rightful place in the mainstream without any special demands but fair opportunities to pursue their aspirations 
Pfizer asks US to allow 4th Covid vaccine dose for seniors | This frequency of vaccination suggests that mRNA vaccines wane fast.  Need to look at long term impact of surges and ebbs of antibodies on immune system. Hope it doesn't trigger auto immunity  
UC Berkeley loses CRISPR patent case, invalidating licenses it granted - a big blow to licensees who will now have to negotiate new licenses from Broad-MIT 
This is so horribly barbaric. These men are animals.  MP Govt must act to put an end to this debauched lawlessness 
So adorable 
Well done prof Gaiti Hassan for being conferred Sir M Vishweshwaraiah Award - you have been one of the architects of deep research culture        
Algae has immense potential as a biofuel source. Scientists  are using AI to produce algae as a reliable biofuel source, so that a greener and more economical fuel source for jet aircraft n other kinds of transportation could be achieved. 
 my dear dear friend Pepe Baselga - a true iconic legend in oncology RIP
is bringing global trade online. B2B e-comm market is segment & expected to grow 2x faster.Coming out of accelerated digitization during Covid, demand continues to ramp.
It'ss a pretty cool feeling to be as engaged & motivated 10 yrs in as on day 1.  
"In a world that has increasingly been dominated by technology, what could tomorrow look like if technology actually set us free? 
     "
I am humbled by your kind words.  It is  all you and your disarming way and of course the astute questions and your participation in the discussion.  You're a pro and also a gem of a person through and through.
As a female business leader & investor, I am surrounded by strong women who make empowered decisions everyday or their companies, their families, and themselves. I cannot imagine don't want to have to world where women are less free to make their own choices.  
let's make it happen!
Can't wait to see what you build  - respect your ambition to make even more impact!
"A founder is a forever identity, one that starts with a kernel of an idea & never ends. I will always be Glossier's founder. But a CEO is the champion that a company looks to, to lead it into tomorrow."   
In  research, 42% of respondents desired to own real estate till a storied part of the American dream. We are ready to partner with  as they increase access to real estate ownership for everyday consumers. 
 Happy birthday  !  Wonderful words of wisdom shared here.
Congrats ladies !!   
+ 1 on this - respect and   for  .  Also for you  !  This was a fun chat. 
 This is inspiring.  Challenge presents opportunity, on many levels.
  so proud of and grateful to you for your bravery in sharing your story. I know it is going to be really meaningful to a lot of people; it is certainly meaningful to me.
So proud & inspired by my badass awesome friend . She  the women behind  turned a passion and belief [equity in income; opportunity!] into action...; a movement in the making.        
 mint day tomorrow 10a PT!  
 This is true Megan! Happy birthday to you and cheers to the decade ahead being the best yet!
Rodrigo on Her New Glossier Partnership and Why Her Approach to Beauty Is Ever-Evolving 
     so nice of you to say - right back at you!  Love all of your incredible writing / work at.  Always top of my must read list!
  Such kind words, that mean so much to me- I treasure our long time friendship  
   my privilege to be part of the amazing team .  So grateful to all of you. 
 you're the very best.
Very much looking forward to this  !  
I am honored to be acknowledged by  on this year's MidasList.  Of course this is closely tied to the inspiring companies / teams I have the opportunity to collaborate with and the support of a motivated, dedicated team      
Consumers deserve better tools to manage & understand their own health - enter .    Millions have already up-leveled their well-being  and they're just getting started. 's shares her personal account and front row view as company Chairperson. 
 Very sorry Natalie to hear of your loss.
 congrats  - so happy for you!
 Congrats to you two all stars     
Identity is a complex and nuanced topic. We recently conducted research that helped illuminate [significant] opportunities to serve consumers unique identities. Read  's thread and full report below. cc:   
*Consumers are savvy* - a truth we hold dearly . With this in mind, there is no more authentic (..powerful) influencer than a customer who is already a brand evangelist. Kale's product is just so smart    
What a line up.   has already funded 18 GPs across nine firms, half are women and two-thirds are people of color. Their teams and hiring plans are similarly inclusive鈥?    Wes thx for your leadership in bringing this effort to life. 
Welcome to!  I can't imagine a leader better suited for our incredible organization and to help us continue to execute on our ambition.       
Everyday I am grateful for the *incredible women* in my life: friends that lift me up & the many founders, leaders &amp; colleagues I collaborate. Your compassion, ambition, creativity, multitasking fabulousness, generosity; purpose inspires me. InternationalWomensDay
We all know  as a grammy winning musical sensation..she is also a champion for expression & female leadership, having navigated a multi decades career leveraging her emotional intelligence &amp; passions to live with meaning &amp; accomplishment extending beyond her musical fame   
"This episode is a tease for what will no doubt become Masterclass in company building.  
"
The best part of this milestone is that our  team gets to continue doing what we love      
 Congrats  !
 Wonderful news!  So happy for you   
100%
Most days at , we talk about the huge opportunities in web3 and crypto. But right now, too many women are missing out: 81% of current crypto participants are men.
    Yes to this  !  And right back at you   
Nice!  Congrats  and team .  Great things ahead, no doubt. 
   I love a win-win combo!  Thanks  &  team for the tremendous work the last many years.  So excited to see you join forces with the incredible team ...and for what is ahead for both companies as partners.
Finally, the change we need !!! I am proud to support  BoardXcelerate program, bringing underrepresented execs to tech company boards in 90 days.  
  Ahh thank you! I am the lucky one to be part of this incredible  team!
  you are always so supportive/encouraging - I appreciate you!
Turns out leveling the playing field in retail is both a worthy mission and a huge opportunity. 
     Love to see your success  ! 
 Amazing  - congrats!
 So happy for you!!
Great to see a few  partner companies here.  And friend
Nice work!    
The people have spoken.    This is very cool....what a list!   
The seller revolution is here and  is leading the way.  Powered with a $75M Series C led by with repeat participation from  and , this team is gearing up to expand its coverage universe.  
"I love everything about how  captures her own magical experience shopping .  
Press for this company is amazing as near every article stems from an author's authentic experience.   "
Love to see this incredible milestone achieved by  & the entire  team. They've changed the game in fashion. Congrats!  nabs $1.7B valuation in market debut as shares rally 10% 
 Congrats Eric!  I value your reporting.
added to the listen to line up!  
Indeed, an incredible 3 years !   thank you for your inspiring leadership, the many connections and impact you're spearheaded and the foundation you helped established for .  We are forever grateful for your commitment and impact.      
Best part of any early investor's job is seeing a high-quality person, grow into a high-quality leader.  brings his whole-self to his role as CEO ; his passion for the co's mission & purpose underpins the brand/co's culture &amp; success. 
Redefining the seller to include those beyond mega-chains & indie-stores -> to individuals a social feed, a newsletter, a micro-site is perhaps the biggest evolution in commerce yet.  is here to power-up this dynamic channel, helping brands; sellers meet the opp. 
Congrats to two exemplar founders; to the entire  team on your IPO!  On this milestone day I couldn't resist an opportunity to recall my own experiences Neil &amp; Dave truly, standout founders, operators, and leaders in every way.
Congrats  on the opening! 
"If you're about to kickstart your next shopping spree,  is the place to be. At first, I thought, why shouldn't I shop directly from the retailer's website?But, after experiencing the platform, the convenience factor is 2nd to none."  
    I feel that way about being in company with you  !
  an epic investor- cheers to you friend on all that you're accomplished and built  .
Yesterday in Term Sheet,  highlighted the incredible rise of  a&  (now one of the top 5 most valuable VC-backed companies) while noting (strangely) how few women-founded unicorns are from the U.S. 
incredibly impressive in all ways.   
It's been confidence-building and inspiring to witness 's authentic leadership.  Here she shares some hands-on, trialed and proven leadership truths.    
From the first meeting , we were blown away by their vision for . With consumers's best interests at   we are in total alignment the team's efforts to build more meaningful technology for the intelligence age.
 I'm excited about this too!
"Be more thoughtful with people". Surely we can agree there is plenty of room for this. Plus in an increasingly digital  ,  of connections will only grow.
 gm.  Also genius gtm.
 I love bold moves.  Cheers  to you and an amazing new chapter ahead!
Given inspiring early traction & big visions for the future,  is proud to partner; to lead  Series A participation from  Ventures 
We're living in a game-changing moment in obesity medicine. Incredibly encouraging to see  early impact - members reporting 14% yr 1 weight loss  benefits beyond the scale: improvements in how they eat, sleep, exercise, manage emotional health.     
This store is WOW     Amazing vision and work team! 
 I wish I had known a long time ago how impersonal no's often are. Plenty of reasons investors pass that have nothing to do a specific co & certainly not a specific Founder, portfolio balancing being a common ex. Many see 1000s of deals/yr to make a handful of investments
 perfection!  congrats 
Such dedication, expertise, care and ambition to make positive impact went into building this offering, a real evolution in therapy.  What could be more valuable than your mental health? You're worth it - invest in yourself.  Great work  & team  
A tale of incredible success: changing an industry (!), and incredible perseverance.  Hats off to and the team at.   
More community & skill-building coming to you via .  Founders; Funders get ahead with  's Masterclass series; Cohort programs 
As consumers across the globe make moves to support local business and shop local,  Expands in Europe to 15 Countries !  
   Yes!  100%. Congrats  & the team !
  Hey great news !  Congrats PB2 
just keeps getting better. While e-comm has ruled all signs point to retail as a customer draw. Can鈥檛 wait to see what more this dynamo team brings to life.    
with the $100b pet sector thriving, pet health trailing human health wrt to digital evolution & pet parents increasingly sold on telemedicine, [it's time] to back problem solvers in the category
   100%.  So much to love about this note. fabulousness of course but also his amazing wife, support.  It takes *a lot* to build and navigate a full life!  
 Incredible to have you on the team and all in Dan!
 CAC has dominated the conversation for yrs, but there is a massive opportunity for startups to increase LTV via loyalty efforts.  A must read by our teammate ; he dives deep into the power of & how to build loyalty efforts  
Excellent post and thinking shared here by  . 
Launch news! To bring more underrepresented investors to the table, today , an investment coalition providing capital & community to diverse GPs, debuts.Thank you to   for sharing this news. 
when a considerable business opportunity meets potential for positive impact - one of the true joys of early stage investing. 
Thank you to the super talented team   at  for the collaboration in bringing our new  website to life! 
   This thread - just of few of my very favorites: excellent service, happy customers
  Love to see this success!  Congrats  and the  team on this incredible achievement and milestone!
I wanted to show myself & other female founders that this is possible, that the world is starting to change, that you can raise money while pregnant, if you build a business that has metrics &amp; community that supports you鈥?   
are the real deal. Their incredible vision & commitment to women's health guide everything they bring to life &amp; pursue . Very impressed by their efforts &amp; success, &amp; look forward to more ahead as part of . Congrats on this milestone! 
Takeaway 5 from our post-Covid consumer survey: Our data suggests that environmental awareness is setting in for more consumers. They're willing to take bigger leaps to combat climate change rather than take baby steps forward.    
Takeaway 4 from 's post-Covid consumer survey: Interest in investing is strong coming out of the pandemic, and younger generations are more likely to embrace alternative investments signaling an emerging trend for the future.
I am proud of the  team for executing well in Q2 and moving us forward to meet our full-year guidance.
Congratulations to the  team on their new look and expanded services that usher in the next era for the business. From phones to motorcycles to homes OnStar is helping people feel safe wherever they are. 
I am proud of  for earning a 100% score on Disability Equality Index for the sixth consecutive year. Thanks to the entire team for making GM a BestPlaceToWork for disability inclusion. 
The BlazerEV charts a new course for electric SUVs and we're thrilled to share it with the world. 
I am confident in our EV strategy and our ability to deliver electric vehicles that meet the needs of every customer. Thank you  and  for the in-depth discussion. 
Incoming: coast-to-coast EV fast charging that will be a game-changer for drivers, fleets, road trips and quick trips.
All  vehicle brands. All-electric commitments. Buckle up? Here is some of our growing EV portfolio in action.
Keep your calendars marked for next Monday, July 18. We're getting ready to blaze new roads.
is expanding what possible with EVs - and helping deliver a more sustainable future. 
Your EV questions, answered. Our expert team shares how  is making the EV future real, today. 
Quality is central to everything we do at . Thank you to our team for making these moments possible.    
is quickly becoming synonymous with 'first' another great AV milestone for the team. 
"In a word, mesmerizing. Here's the latest preview of the all-electric  CELESTIQ show car.     
 "
Electric delivery, delivered. Congratulations to  and  on making history with one of the largest electric delivery fleets to date.    
A one-of-a-kind team hand-building a one-of-a-kind EV. The  CELESTIQ sets a new standard for ultra-luxury EVs. 
The  HUMMER EV is a true supertruck and it is a blast to drive. 
Whether it's here on earth, or on the moon, this is the type of innovation that makes working at  so exciting. Thanks for sharing, Bobby! 
"Big things are happening at Factory ZERO! Take a look inside with our EVP of Global Manufacturing & Sustainability and meet the team building incredible electric vehicles like the  HUMMER EV and the  Silverado EV. 
"
Allow me to share a sneak peek at the all-new  Blazer EV.   I can't wait until July 18, when we share the details with the world. 
is right! 
Iconic EVs deserve an iconic design facility. Our team took the first behind-the-scenes look at the vast expansion of our Design Center, which will be home to new,  and  studios before the end of 2023. 
is on a roll! It is great to see the all-electric Zevo 600 delivery van cruising through San Francisco. These purpose-built EVs are helping create a more sustainable world. 
Congrats to !  100th victory for !  Looking forward to the race returning to the streets of Detroit next year!
Landmark indeed. 
Factory ZERO is just one example of the  manufacturing teams who are building great EVs in the U.S. Proud to see them spotlighted here, and of all the GM team members who are bringing our all-electric future to life. 
A sharp look at our plan to put millions of EVs on the road by 2030. The battle for talent is real. But when we hire, I see people who want to work for a company that's going to change the world. Thanks  for this glimpse into 's bold future. 
I fondly recall many memories from my family's kitchen table growing up. It was an honor to share lessons I learned at that table with  in this video. I encourage everyone, no matter where you are: find your people and create your kitchen table. 
After 40 years with , Jim Glynn, VP of Global Workplace Safety, is retiring. His leadership took safety to a whole new level  creating a company-wide safety culture. I am grateful for Jim's friendship and his genuine passion for people. Wishing him the best in his retirement. 
Simple as that. 
All in a day's work for this supertruck. Great work  team on the HUMMER EV SUV.          
All smiles meeting with our Fleet teams and customers.  is a critical part of our EV future as we deliver on rising demand for sustainable e-commerce. Thanks for having me. 
The all-electric  LYRIQ initially sold out in just over 10 minutes. This beautiful EV is rolling off the line in Spring Hill, Tennessee, and we're thrilled that orders are once again open
Did someone say EV road trip? The all-electric  LYRIQ has incredible range, fast charging, and is an all-around high-performance luxury experience. 
It was great speaking with  about the vital role  plays in advancing our all-electric future. Our customers are excited about the transition to EVs, and our team is helping them electrify their fleets with confidence. 
We're taken the necessary steps that position  for leadership in key segments like pickups, luxury and affordable EVs. We're focused, and we're accelerating. 
I had the special honor to deliver the  commencement address over the weekend. These are the five lessons I shared as I reflected on what I learned from my family's kitchen table. Classof2022 Graduation Duke2022 
Great work to the  team as it continues making progress on expanding its full driverless operations in San Francisco. 
Great discussion with 's  about how the  team is accelerating our all-electric future. We're made smart investments to build the teams, capabilities, and partnerships that enable us to approach EVs the right way. 
I amso proud of the  team for bringing the Zevo 600 to life in record time. This was no small task, and I am confident in the positive impact it will bring. Keep up the great work! 
Our 2021 Sustainability Report highlights how investments reflect our sense of urgency to create a safer, more equitable and all-electric future. I'm proud of the progress we've made as we continue executing our global EV strategy.  
Leading segments Innovative designs Vertically integrated battery platform Accelerating volumes Driving growth 
I amproud of the  team for delivering strong Q1 results, launching EVs and making significant strides in AV technology. 
The Ultium energy recovery system is another example of what ispossible with  dedicated, ground-up EV platform. Ultium is the foundation of our EV strategy, and it creates profound benefits for our EV customers. 
Electrified Corvette. That's it. That is the tweet. 
Congratulations,  and ! Leveraging assets and expertise, this purpose-built portfolio of EVs is driving us closer to an all-electric future. I'm proud of this work that's helping create a more sustainable world. 
The all-electric LYRIQ sets the standard for the future of , and our teams delivered this stunning vehicle at record pace. Thanks  for joining me for an inside look at how  will win in the EV space. 
Thank you for putting on a great event . I enjoyed the meaningful conversations about driving change to create a better world for all. 
It was great to be a part of the ElectricEverything conversation. Thank you  and  for having me. WhatsNextSummit 
Today  is announcing the next chapter in our collaboration with . Continuing GM's mission to put everyone in an EV, we're working together to make ElectricVehicles more affordable and accessible using next-generation Ultium technology as the foundation.
The  team continues to prove that anything is possible when we share a vision. Congratulations to  and everyone at Spring Hill Assembly on this incredible milestone. 
Great discussion about how we are transforming our business to deliver a more sustainable and inclusive future. At , we have the right team and technology to make it happen. 
Congratulations, ! The Cruise board has full confidence in your ability to lead , and I couldn'tbe more excited for the future!    
Today we announced our very own Steve Kiefer is retiring after 40 years in the industry. Steve has been a valued member and major contributor to our  leadership team. Thank you, Steve, and congratulations on your retirement.
It is an exciting time for . We have an incredible team that continues to move fast and exceed expectations, and we are very optimistic about what is ahead. 
Congratulations to  and the  team for opening their waitlist to the public. This is a major step forward and it is great to see the reactions of people experiencing fully driverless rides for the first time. 
I took my first  driverless ride in San Francisco with , and it was nothing short of incredible. This is the type of experience we used to dream about, and now with Cruise, our autonomous future is here. Congrats, Cruise team! 
I came for the opportunity to make a career out of my interest in engineering. I stay for the chance to work with  teams and our purpose-driven technology to change the world. We're hiring 8,000 tech roles to champion our all-electric future join us:  
Today, we shared how  is turning aspirations into action by adding more capacity to build more electric vehicles and more batteries to power them, as we accelerate our transition to an all-electric future. 
ICYMI:  is on a path to prove that technology driven by purpose can help change the world. Today at , we showed real examples of how we've delivering on our vision.  
Tomorrow during  I'll share the latest about how we're delivering on 鈥檚 vision. I can't wait for you to hear more. Join me at 9 a.m. PST/noon EST:  CES2022
As business leaders, we must actively break down barriers and open up new pathways of opportunity for Black talent to succeed. The strides made by  coalition members, including , to create equitable change is just the beginning.  
Factory ZERO, first fully dedicated EV plant, represents the tremendous opportunity ahead for how GM will change the world. Thank you to our talented employees who are helping make an all-electric future not just possible, but real. 
It's been an exciting day welcoming  to Factory ZERO. We were thrilled for him to experience the  HUMMER EV pickup, and importantly, meet the outstanding manufacturing team at the heart of our operation. 
As  moves from automaker to platform innovator, we are strategically aligning our software development teams. To seize the opportunities ahead, we'll fully leverage our strong foundation in IT capability, talent and resources, as well as reduce complexity and improve speed.
Congratulations to  , the new chair of the  Council for Inclusive Innovation (CI2). I look forward to working together to drive equality in the world of innovation and invention, expanding STEM opportunities for all. 
I am proud of the $GM team for delivering Q3 results that will help drive a decade of unprecedented growth as we transform from automaker to platform innovator. We're energized by our bold vision, and I am optimistic about the opportunities ahead. 
Congratulations to our  team on an exciting addition to our product portfolio! With AV features that let drivers go truly hands-free, the new GMCSierra will be a trailblazer in  achieving a future of growth as a platform innovator. 
My sincere condolences are with the Powell family, as we all mourn the loss of Colin Powell. His leadership as a committed public servant was admired by many, and today we join the country in honoring his legacy.
Today, we mourn the passing of former U.S. Rep. Dale Kildee. He was an advocate for Michigan, Flint and the auto industry for over 35 years. Our thoughts are with the Kildee family.
Our growth strategy has redefined our business and potential to unlock new customer experiences. I recently spoke with  about how  is both an auto and tech company as our services go beyond the vehicle, and we can't wait to share more. 
Congratulations to very own  for being named one of the world's MostInfluentialCMOs by . Thank you for helping us bring EverybodyIn. 
I recently joined new Gaining Altitude series with CEO Ed Bastian as we discussed how leaders can help create a better connected, more inclusive world. It all comes down to how you make others feel. 
Great discussion with  about  bold ambitions to lead the industry to an all-electric future. This is the most exciting time in our industry, and I appreciate  having me for WDAYConversations. 
It's so important we invest & implement solutions in communities in which we live and work to ensure we don't leave anyone behind. I spoke with our hometown  about our $50M investment in nonprofit programs to help Detroiters work; thrive.  
Earlier this year, I announced  would embrace a new way of working, called work appropriately.Still learning as we go, I shared my thoughts with  about the changes, challenges and future I see ahead as the workplace continues to evolve. 
At , we're committed to driving an equitable & inclusive path to an AllElectricFuture. Here is what I shared with  about why Equitable Climate Action is critical to our EV vision and developing solutions that address climate change: 
Thanks for joining. It looked like a great tour and we're so glad ,  and  could join to see how  is bringing our EV vision to life. 
Thanks for having me today to discuss  record results for Q2 and a very strong first half of the year. I look forward to sharing more about our exciting EV product portfolio in the coming months. 
I want to thank our employees and the extended  team, including our suppliers and dealers, for helping us deliver such consistently strong results. Everyone continues to demonstrate remarkable resiliency and adaptability in a rapidly changing environment. 
Today, we mourn the passing of U.S. Sen. Carl Levin. He was an advocate for Michigan, Detroit and the auto industry. An early and fierce champion of equal rights, he demonstrated kindness and integrity through his life of public service. Our thoughts are with the Levin family.
Our team is working on battery technology that will change mobility and bring us closer to our vision of a world with zero crashes, zero emissions and zero congestion. Glad you could visit and see the significant work the  team is doing to create a more sustainable world. 
We're all on this journey toward a better future together. Thank you, , for having me on to talk about why we include all perspectives in our decisions as  leads the industry to an AllElectricFuture. 
EVs are it, Gina! We are loving your ride. At , we want to bring everybodyin on the all-electric future, which includes creating EVs that are affordable, stylish, and especially fun to drive! The Bipartisan Infrastructure Plan can be an important part to create this future. 
I fully agree. As the mobility industry innovates toward a more sustainable future, we must place equity and inclusion at the center of our strategy. Looking forward to discussing this further in my conversation with  today at 2:30pm ET. AspenIdeas 
This is an honor that couldn't be achieved without the hard work of every  employee. Success is a team effort, and I appreciate the impacts we've been able to make working together as OneTeam. 
Today,  announced we will increase EV and AV investments from 2020 to 2025 to $35 billion, allowing us to move faster and grow in ways that deliver value to our all stakeholders. More on our momentum toward an AllElectricFuture here: 
This PrideMonth, the  team shared what Pride means to them. To me, Pride means standing as an ally to drive inclusion and foster belonging for all. With inclusion as our north star, it is my hope that every employee feels valued and can bring their whole self to work. 
This alliance brings together many innovations from  and , drawing on our strong legacies of engineering, performance, and reliability. These next-generation lunar rovers are just the beginning. We look forward to working together to build a better tomorrow. 
Tomorrow marks one year since George Floyd was murdered. Ahead of a day of remembrance and respect, we reflect on how a moment sparked a movement, the progress we have made, and the reality of how much work remains. 
Our Cadillac LYRIQ represents the next generation of : a stunning, all-electric vehicle, with quality, safety and excellence at the forefront. Thank you to our talented teams who have been working hard to bring this vision to life. 
Today, we announced strong Q1 results that demonstrate once again the underlying strength of our business while we continue to make significant progress on our transition to an all-electric future. 
We are determined to create a better world through innovation and purpose, and we're honored to be included in TIME100Companies. Very proud of the  team and our dedication to an all-electric future. 
While the guilty verdicts in the trial seeking justice for George Floyd are a step in the fight against bias and injustice, we must remain determined to drive meaningful, deliberate change on a broad scale.
The future of work is not a one-size-fits-all approach. We're allowing our values and behaviors to guide us through a new approach to how and where we work, called work Appropriately.
We committed to moving fast on electric vehicles and we meant it. Congrats to the  team for creating a fully electric pickup truck from the ground up that will surprise and delight new and current customers. This is what the future looks like! 
Proud to add the GMCHummerEV SUV to our quickly growing EV lineup. With this revolutionary addition, we're one step closer to introducing 30 EVs globally by 2025 and an AllElectricFuture. 
I am thrilled to welcome  &  Deputy Commissioner Mark Tatum to our Board of Directors. Their combined expertise across tech, branding and customer experience will help  deliver even more value to all of our stakeholders.
I had a great discussion with  on advice for women in the workplace for the first episode of her new 3-in-3 series. Thanks for having me, Ginni! I look forward to seeing more of these important conversations. 
As we celebrate IWD2021 today, this year's theme of ChooseToChallenge is especially relevant. Challenge can drive powerful change, and at , we're committed to a culture of growing, winning and leading. 
Congratulations to the historic class of female Eagle Scouts. Becoming an Eagle Scout is an incredible amount of hard work, and that hard work is what will distinguish and guide you throughout life. 
"Another unforeseen consequence of the pandemic: a global decline in lifesaving vaccines like DTP, measles, and polio.

This new data is alarming--and an important reminder that we cannot afford to overlook basic health services and routine immunizations. "
I recently met with experts to hear what leaders can do to promote more opportunity for women in tech to accelerate economic recovery. They shared innovative ideas about creating opportunities and strengthening our economy. Thanks
Congratulations to and the people of India on administering 2 billion COVID vaccines and thank you to the frontline workers who worked tirelessly to help make it happen. 
Even after spending 27 years in prison, Nelson Mandela never lost his faith in humanity. Part of being optimistic is keeping one's head pointed toward the sun, one's feet moving forward,he once wrote.On MandelaDay, may his legacy inspire us to do the same. 
Many may feel despair over the state of progress toward gender equality. I find hope in the dedication of the activists and advocates who joined the Generation Equality Forum. Each commitment chips away at the status quo, paving the way to a brighter future for women and girls. 
I join people around the world today in offering my condolences to Prime Minister Abe's family and to the Japanese people. With his tragic death, the world has lost an important voice for global health and a crucial champion for universal health coverage.
As Prof. Daniel Boakye of  writes, we have the tools we need to eliminate neglected tropical diseases. But donors need to follow the lead of the people and governments most impacted, not the other way around. 
We can beat malaria in a generation if we deploy the skills of women and girls. says it best in the . A fully funded  will save millions of lives. FightForWhatCounts KigaliSummit 
We've made amazing progress toward eliminating neglected tropical diseases that affect 1 billion people. Thanks to the work of governments, NGOs, and pharmaceutical companies, people across 46 countries will be NeglectedNoMore. KigaliSummit 
Thank you for hosting the KigaliSummit on Malaria and Neglected Tropical Diseases and for leading the fight to protect the health of the most vulnerable. Rwanda's progress against malaria, sleeping sickness, and other debilitating diseases is extraordinary. 
Thank you  and  for a great conversation about the importance of continued investment in health equity and innovation in Africa. 
Thank you, for your leadership as Chairperson of the African Union and for our discussion on vital health and development issues, like food security. 2022 is the AU Year of Nutrition, and I'm grateful for your efforts to advance this and other key priorities. 
If the Court overturns Roe, it will be yet one more in a long line of attacks on women's agency and autonomy. Women must win power in politics, culture, and society and dismantle the entire system of inequality that makes their lives so precarious. 
"What a cool concept: This new graphic novel follows four friends who use computer science to make the tech world and the world more broadly fairer, more equitable place.Make sure to share it with a young person in your life.

 "
"How can more countries help women thrive? 1) Gather data to better understand the challenges that women face; 2) tackle poverty with cash transfer programs; and 3) build strong care economies.  and I discussed in .
 "
Each of these women is working to improve gender equality in key sectors across Germany. Such a treat to share a meal and a lot of ideas with this powerhouse. 
As  says in the video, change starts with a conversation. It was such a privilege to dig into some deep issues over amazing food during this working dinner with Catherine 
It was inspiring to hear about the great work happening at can see Hans Rosling's optimism and energy all over it. Thank you 
Congratulations, , on your re-election as director-general of the . As we continue to navigate this pandemic, your leadership and the work of the WHO are essential. 
Thank you, First Lady Elke Budenbender, for your incredible work on gender equality, especially addressing the disproportionate impact of COVID-19 on women around the world. 
Germany isn't letting up in the fight against HIV, TB and malaria. Thank you for supporting  at a critical time. 
Thank you to the Miranda family for this great conversation on the ways that art and music can help young people get through tough times and for the tips on how to talk to your kids about mental health. 
Around the world, Goalkeepers work to advance the GlobalGoals, from ending poverty to fighting inequality. We couldn't ask for a better group of advisors to help them do it. Goalkeepers2030 
Encouraging news: In the last few weeks, Maryland and Delaware have both enacted PaidLeave policies. 
One of the most uplifting parts of my trip to Germany has been meeting with  youth ambassadors, who are urging government leaders to support the  and help combat AIDS, TB, and malaria an inspiring and worthy cause. 
Congratulations to Magnify Ventures and the entrepreneurs behind them or leading the way toward a care system that works for everyone. 
Missing moments like this one today. They grow up faster than you think!Happy Mother's Day, everyone.
Every woman should have the right to decide whether and when to have children.This is not a decision that any government should make for a woman, it is a personal, private, and often emotional choice that women must be able to make for themselves.
When we invest in childcare, we invest in women, children, and the economy. The  is proud to partner with the  Childcare Incentive Fund, launched today, to help governments around the world design childcare policies and programs that work for everyone. 
Thanks to the collaboration between governments, scientists, partners, and health workers, millions more children will have access to pneumonia vaccines in India and around the world.  LongLifeForAll  
Thanks to this women-led door-to-door vaccination campaign in Pakistan, 6M people received their first dose of a COVID vaccine in just 10 days. As we celebrate WorldImmunizationWeek, let's lift up the integral role women play in fighting disease. 
Women and adolescent girls bear the worst of malaria's societal and economic burden. By creating pathways for women to be decision-makers and increasing investments in the fight, we can achieve a double dividend End Malaria and advance gender equality. 
By building up care economies and cash transfer programs and using data to track our progress we can come back from the pandemic more prosperous, prepared, and equal than we entered it.Thanks to and  for such a thought-provoking talk at . 
As leaders come together for the  spring meetings to address urgent challenges, they must not overlook informal women workers. These women can be the engine of our global recovery and the backbone of a more ResilientFuture. 
Wishing hope, joy, and renewal to everyone celebrating today. Happy Easter!
When money flows into the hands of women, everything changes families benefit, communities transform, and economies improve. By shattering this glass ceiling in venture capital,  and the  team are helping us all reach new heights. 
Thanks to 's new program for college students, more women are getting the training and mentorship they need to gain access to careers in AI. I can't wait to see how these students transform our future.  
Families keep telling us they can't work without child care, especially women in countries hit hardest by COVID-19.It's encouraging to see some world leaders listening. Thank you  and  for giving this topic a platform at .
Congratulations, Judge Jackson, on becoming Justice Jackson. You're said you stand on the shoulders of Constance Baker Motley, the first Black woman to serve as a federal judge. Now, future generations will stand on yours. 
What if we could save 150,000 more lives globally? Kangaroo Mother Care, which encourages skin-to-skin contact between a mother and her newborn, could do exactly that.Sometimes the most powerful public health interventions are the simplest.  
When it comes to contraception, everyone has different needs and local family planning programs are often in the best position to meet them.Excited to see  and  Nigeria lead 's new African hubs. 
As we celebrate WHM, it's easy to imagine moments like women's suffrage or Title IX's passage as foregone conclusions. But history didn't just happen people made it happen. I teamed up with  to highlight three leaders making history today: 
has powerful advice for young women who want to take a bold next step or start something new: begin. Don't wait for permission to begin. Just begin.Watch our full conversation. 
It's hard to be what you can't see.I love this WHM exhibit from  and , which honors modern-day women innovating in STEM. I hope it inspires young women everywhere to imagine themselves as the next trailblazers. 
As a pioneering force behind the Moderna vaccine,  is committed to fighting vaccine hesitancy or as she likes to call it, vaccine inquisitiveness.She shared more about her approach during our  WHM conversation.  
We know that empowered women transform societies, yet the data show that the path to true equality is still years away, missing the mark for SDG5.Progress is still possible but only if we put women at the heart of policies, programs, decisions, and pandemic recoveries. 
I sat down with  to hear more about her ongoing efforts to support diversity and inclusion in the film industry through her company's great way to round out this special WomensHistoryMonth series on . 
has been a close partner of the  for more than 15 years. As BRACTurns50, I am celebrating the work they've done, the lessons they've shared, and the future they are working to build. 
"As we celebrate WomensHistoryMonth, we must also acknowledge that we remain more than 200 years away from gender equality. We can't afford to wait that long. 
In my interview with, I talked about ways we can accelerate progress. "
If you're looking for a role model this WomensHistoryMonth, look no further than . Not only was she instrumental in developing the Moderna COVID vaccine, her commitment to science and brilliant outlook on life are nothing short of inspiring. 
I recently sat down with and , a labor activist leading the fight to reform our country's broken caregiving system. We covered the CareEconomy, its impact on women and families, and the opportunity it holds for our society.  
Women often tell me that child care is one of their greatest barriers to earning an income.Jashodaben Pravinchandra understands this reality all too well she struggled to manage care and work until a child care center helped her create a better future for her family. 
To celebrate WomensHistoryMonth, I'll be sharing trivia about some amazing trailblazers both past and present.Keep an eye on my Instagram stories for our first clues. 
I'm excited to kick off a special WomensHistoryMonth series spotlighting three extraordinary leaders who are making history today. My first conversation is with , one of the most dedicated advocates for caregivers in the US. 
To mark InternationalWomensDay, I joined  and Nobel Prize-winning economist Esther Duflo on 's HERO podcast to discuss why women's economic empowerment is essential to the COVID-19 recovery.
Women and girls are disproportionately affected by HIV, TB, and malaria. works to address those disparities, saving millions of women and girls and empowering many more.Invest in gender equality and human rights. FightForWhatCounts 
I am heartbroken that my teacher, mentor & friend Paul Farmer is gone. He taught me what it means to listen to really listen instead of charging in with my own solution. He showed me how to channel my anger about the barriers that hold people back into relentlessness; optimism.
"If you're looking for a reason to be hopeful about the future of caregiving, join me today for the  Demo Day, where we will hear from some of the most innovative companies creating solutions for older adults and their caregivers.
"
With this many doses, we should have been able to give every person on earth at least one shot. Instead, the majority of vaccines have gone to the wealthiest nations, leaving low-income countries behind. 
The AfricanMedicinesAgency will help accelerate access to life-saving health innovations where they're needed most. We're proud to partner with & others in this African-led effort. 
Grateful to the  Black Philanthropic Partnership employee resource group, which put together this thoughtful call to action for BlackHistoryMonth. 
As more people grow older, we need to make better investments in our care infrastructure.In case you missed it, this report from Pivotal Ventures and  shows us how. 
From scientific discoveries in space that can help us on Earth, to greater international cooperation, Jessica Watkins reminds us what is possible when we shoot for the stars.We will be watching your history-making trip and cheering you on from afar.    
How many deaths could have been avoided if lower-income countries had the same access to vaccines as higher-income countries? The answer is staggering. 
"The 's new board members share the values that have guided us for the past 20 years, and they possess the vision needed to drive the work that lies ahead. I am excited to work with these strong, qualified leaders. 

 "
A tough but important look at the decades of progress lost to the pandemic and yet another reminder that we need to place women and girls at the center of our recovery efforts. 
At the core of ' mission is a commitment to equitable access. That's why the  and  are each committing an additional $150 million to support its critical work to increase access to vaccines. 
Absolutely thrilled to see  expanding to Miami! 
2021 was packed with so many good reads. These are just a few of my favorites. Show me your stack in the replies!    
What does it take to achieve gender equality?This story of advocates, communities, and government coming together in Kenya offers a roadmap for change. 
Here's to 2022 being the year that we put women at the heart of our pandemic recovery by prioritizing their voices, well-being, and success.What are your hopes for 2022?
With a moral light that graced his every act of service, Desmond Tutu answered apartheid with the gifts of a healer. He fought for a world marked by forgiveness, free from injustice, and rid of HIV/AIDS world where every life is valued. I will miss my dear friend.
These faces have always been the best Christmas gift. Sending warm wishes to you and yours this holiday season.    
This is the time of year I love looking back on the things that inspired me, challenged me, and gave me hope. 
Dedicated scientists and years of investment in R&D in southern Africa made the detection of the Omicron variant possible.This discovery and transparency will save lives but the only way to end the pandemic is to ensure everyone has access to vaccines. 
This CSEdWeek, I'm thinking of all the young women writing algorithms, studying computer architectures, and holding their breath to see if their code compiles with no errors.Like the girl in this photo, your adventures in tech are just beginning. 
At some point, most of us will need time away from work to care for ourselves or someone we love. But the U.S. is the only industrialized country that doesn鈥檛 guarantee paid leave of any kind.Congress has an opportunity to pass national PaidLeave. Let's make sure they do! 
Thankful, thankful, thankful. Wishing you and yours a very HappyThanksgiving as I reflect on holidays past with these three turkeys.    
Good news: Today, we're celebrating the launch of a new, more diverse, country-driven  movement.I was grateful to speak with leaders like  and , who are helping build a world where all women can plan their future. 
Happy TakeAHikeDay! No matter where I go, hiking is one of my favorite ways to decompress and get moving. What is your favorite hike? This one in Cape Town, South Africa, was one of mine!    
It's incredible to see young women supporting one another as they pursue careers in and around tech. What was my advice to this group? You're more powerful than you know. Society may try to make you doubt yourself, but don't believe it for one second. 
Proud to join  and other leaders at the  today.The pandemic is making inequality worse, but we can reverse this trend by expanding access to economic opportunities everywhere. Let's choose a more inclusive path to recovery.  
Fighting for caregivers is nothing new to former First Lady Rosalynn Carter, and as always, her call to activism is spot-on.We must invest in institutions that support those on the front lines of care. 
As the number of older adults in the U.S. continues to rise, it is time to unleash innovation in caregiving. The 2021  Future of Longevity Accelerator class is doing just that. I can't wait to see the progress they make for older adults and their caregivers. 
In her new memoir, My Life in Full, shares the unique turns of her trailblazing career and a universal vision for why improving our care infrastructure would make everyone better off. A definite must read! 
"There is a serious syringe shortage facing low- and middle-income countries, which means vaccines can't reach vulnerable populations.I'm excited to see this investment in the production of syringes in Kenya, which will help address the gap.

"
I am grateful for the advocates and lawmakers who keep on fighting to pass PaidLeave as part of the BuildBackBetter plan. Your stories and your voices matter. Thanks to you, we are closer than ever to making history and passing the country's first national paid leave policy. 
Smallholder farming is a proven path out of poverty, especially for women, who comprise the majority of smallholder farmers. But climate change is already impacting their work.We can help small-scale food producers adapt. Here's how. 
I heard '90s fashion is coming back.   Happy Halloween, everyone! 
This welcome step by  will help ensure a promising COVID-19 treatment is both widely available and affordable for lower-income countries.An effective response to COVID-19 must be an equitable one.  
Congress must SavePaidLeave families and businesses are counting on policymakers to act.Learn why in . 
When you're caring for a loved one who is fighting for their life, the last thing you need to worry about is losing your job. It's time for Congress to end these impossible choices and pass PaidLeave. 
One of the top priorities is to EndPolio and women health workers are key to making it happen. WorldPolioDay 
The stories we tell shape our world. With support from my company, Pivotal Ventures, this  project will ensure that women's and girls' unique voices and experiences are included in how we tell the COVID-19 story. 
Congrats to and the people of India on their huge feat of administering 1 billion doses and vaccinating more than 478 million women. And thank you to the frontline workers who made it possible! 
In taking care of your child, you take care of your community, and you take care of your country.An urgent message from Meghan Markle, the Duchess of Sussex, about the importance of passing PaidLeave. 
"To end this pandemic, we must ensure that everyone has access to life-saving treatments, no matter where they live.This commitment will help expand access to the promising drug molnupiravir, but it's not the end of the story. We need other donors to act.
"
What a joy to celebrate the light and love of Jenn and Nayel this past weekend. So grateful we were able to find a way to safely gather for this special day. 
Colin Powell was a soldier, statesman, and proud son of immigrants, but I knew him best as a global health champion. I admired his leadership in the fight against HIV/AIDS and his belief that a brighter future for our country depends on a brighter future for the world.
"Amazing! Tell Congress that CareIsEssential, and help make lasting change for care workers. 
"
I remember that first table read! So glad  is back and a new episode airs tonight at 8|7c on ! 
BRAVA BRAVA  to Best Actress in a Musical, Joaquina Kalukango!!! What a thrill to see this full circle moment with Cynthia Erivo and  presenting the award to their former cast member from The Color Purple    TonyAwards 
It was a big privilege for us at  to save  and bring it over to our network. The storylines are great! Join me tomorrow, June 7 at 8|7c, only on OWN! AllRise 
"Thank you  for these beautiful words. I willcherish them as much I treasure and cherish you. Thank you  for this honor. TIME100 
"
I visited the set of TheColorPurple & we cried, we sang; we even did the Electric Slide. I can tell you for sure this ain't your mama's Color Purple but I bet you, your mama, and the whole family is gonna love this new reimagined and evolved version!
Join us now as  answers questions about her best-selling memoir FindingMe over at ! Bring some    cause we're reading, discussing, and sipping!  ReadWithUs 
A year ago, I released WhatHappenedToYou with . Our hope was that the book would help people heal from their childhood traumas and shift the question from what's wrong with you? to what happened to you?
3 different hospitals didn't think Gary Fowler was sick enough with COVID. He went back home and died. TheColorOfCare is for all the Gary Fowlers out there and it's airing NOW on . You can also watch the full documentary on YouTube
What if I told you the biggest indicator of how long you're going to live is your zip code? TheColorOfCare chronicles how people of color suffer from systemically substandard healthcare in the United States and how COVID-19 exposed the tragic consequences of these inequities. 
The day has come! Oprah + Viola: A Netflix Special Event is out now!   
The next  pick is Finding Me by  (out on 4/26)! It's a breathtaking memoir, that covers every chapter of her extraordinary life so far. 
Judge Ketanji Brown Jackson      
Surreal! You know why?? Cause the Good Lord Works in Mysterious Ways . So fun to see you in your element giving new Vision new imagination, new life to the Color Purple Musical.  
"Join us now!

 "
"Join us for ""The Life You Want"" Class right now!  is here to talk all things INTEGRITY! Best part? It's FREE!  
"
My next  pick is The Way of Integrity by . For over 15 years, I have looked to Martha for her wisdom and marveled at how she helps people through crises in their lives. ReadWithUs 
Sofia will always have my heart and I am ready to pass the purple baton on to the incredible  who will bring her version to a new generation. See y鈥檃ll at the movies when The Color Purple: The Musical hits theaters on December 20, 2023! 
Next time you receive change from a cashier, take a look at the palm of your hand: There's a chance Maya Angelou will be staring back at you on a quarter. This marks the first time a Black woman has appeared on one. What a beautiful moment. Maya, look at what you did!        
It's BYOB (bring your own bottle) tonight at  with the second episode of ! It's about a family who owns their own vineyard. The wine is delicious but the drama is even juicier! See y'all tonight at 8|7c  
Happy 10 years to my bestie , who's in the seat of her life! 
Sidney Poitier    
HellURRRRRR. It's ME. I'm ready for our sit down convo. Need to know what you'll be wearing so I can coordinate colors and set background. Have your people call my people. 
Celebrating 99 years of your love on the planet. Thank you Betty White      
One of the greatest most peaceful Souls has left the planet. A hope giver, peace maker, justice warrior. Thank you Archbishop Desmond Tutu      
Thank you dear sister and to her son Egypt for a new favorite version of this classic         
Jacqueline Avant        
It's a great week at my imprint, An Oprah Book, because we are releasing TWO books out into the world: The Power of Women by Dr.  and "The Deeper the Roots" by . 
I LOVE this show so much. Thank you all for echoing that Love by watching.Thank you to every cast member. All crew, Writers, Directors,  for another season that enhanced the Human in our Being QUEENSUGAR
I was excited to meet  for the first time ever and I'm glad she is as real & down to earth as we believe her to be. Before any interview, I ask my guest for their intention for our conversation. I went to see Adele as she was getting ready in my guesthouse to ask her the?
Get ready for a spectacular evening. The voice. The songs. The stories. The truth.  One Night Only airs tomorrow November 14 at 8 pm PT/8:30 EST on . 
My next guest on TheOprahConversation is Will smith. His new memoir is inspiring, fun, and fantastic. WillTheBook is EVERYTHING. It was a real joy for me to talk to him about his words, his new movie , his life, and so much more. 
OprahsFavoriteThings started in 1996 with a set of pajamas that I loved so much that I just wanted to share them with my entire studio audience and here we are, 25 years later! 
I am so excited to sit down and talk to Richard Powers, one of our greatest living writers, about my latest  pick bewilderment.The title of the book is apt for our times. 
This is destined to become a classic. Ailey Pearl Garfield and all that her family represents is now a part of us.  We will keep passing it on and finding our own Love Songs. Thank you for the fullness of this journey   
I felt it the first performance of opening night. Glad the Tonys did too! Congratulations     
All good adventures (and 's singing) must come to an end! Our final episode of 's The OG Chronicles: Joy Ride 2021 is available at  Gayle wants to visit Mount Rushmore or Niagara Falls next. Me? I say: There's no place like home! 
For the last month, you're heard my thoughts on the latest  pick. You're seen  read & give us her takes. But now it's time to hear from the award-winning author herself: ! 
Lots of wearable excellence representation arrived today. Thank you . I liked your shirt I wasn't angling to get one but love 'em all   
I'm so proud to publish 's searing new memoir Unbound under my book imprint AnOprahBook. I had multiple aha moments reading it. The MeToo founder opens up about sexual abuse, shame, and finding the capacity to love and to lead. 
Up next on our  joy ride: Getting ready for first grandbaby! I'm no help cause I know nothing about babies which is why we tapped in new mom  to guide us. 
Yes I read this. Found it striking. And haunting. What happens in just one family. 
said it best: I don't like to merge. I don't like to park. I don't like to pass cars. I don't like highways. So I never thought I'd go on another road trip again but here goes Gayle convincing me to join her on another adventure 5 years later. 
My favorite show in the world is back! Tune in to 's sixth season premiere tonight at 8|7c on .  says get ready for some JOY and I say get ready for the baby!! I'll be live tweeting with y'all. See you then. 
My next  pick is the Love Songs of W.E.B. Du Bois by award-winning poet ! This novel beautifully chronicles African American history through the prism of one family, The Garfields. 
You're heard my thoughts on the latest  pick & I've read your insightful comments for the last month. You're even seen ' impassioned reenactments every time she finishes parts of the book. But now it's time to hear from the author himself: Nathan Harris 
From a young musical prodigy in the church to a civil rights activist to the genius behind the hits that transcend music,  brings us her version of Aretha Franklin in the biopic RESPECT. 
I just finished UNBOUND. Searing. Powerful. Needed.!! Thank you.    
Brava, brava ! You make us all P-R-O-U-D!          
The last time we saw David, he was a 14-year-old boy dealing with all the pressures of boyhood. Now in season 2 of  his journey continues but now as a grown man (with a beard & everything). But his life is just as complicated. Watch it tonight at 9|8c on . 
I love that Juneteenth is now an official federal holiday. A time to honor our past and those who're forged a path to our present. Which is why I'm excited to present LiftEveryVoice, a collection of powerful interviews with a highly regarded older generation of Black Americans. 
Black fathers are truly kings who deserve to be honored as such. Which is why I invite you, your fathers, and your families to join us for the first-ever OWNSpotlight: Honoring Our Kings, Celebrating Black Fatherhood, tonight at 9|8c on . 
OWNSpotlight: Honoring Our Kings, Celebrating Black Fatherhood is a dream I've had for a long time. For far too long, there have been false and negative stereotypes about Black men, particularly Black fathers, that have seeped into culture through television and movies. 
Congrats, Ash! Change your Twitter bio now to NYT bestselling author!SomebodysDaughter  
We could all use a little song and a whole lotta dancing right now, which is why I'm throwing an  virtual block party this Thursday 6/10 at 7 PM EST over at . The magnificent cast will join me, so click here to register for FREE:  
I created AnOprahBook imprint several years ago to put authentic stories out into the world which is why I'm excited that we're releasing memoir SomebodysDaughter today. 
If you finished watching my new docuseries TheMeYouCantSee, you might be thinking  now, what can I do?My fellow co-producer Prince Harry and I sat back down with some of the world's top mental health experts to discuss where we can all go from here. 
The Me You Can See: Fawzi, an 11-year-old who loves to play with his friends. 
There's so much more to see in our stories. When we widen the screen to widen our view, we can broaden the spectrum of the images we see, the stories we tell, & the people we understand. Fully. Join us tonight at 8|7c on  for WidenTheScreen, presented by . 
The Me You Can See:  winning an Oscar in 2019. 
The Me You Can See: Me giving away cars. For over 17 years, that famous episode of me shouting You get a car! to deserving people in my studio audience has followed me. Videos, gifs, memes you name it, I've seen it. 
It's hard to put yourself out there and share your story, especially on a level like this. I owe all my gratitude to every person who agreed to be followed, profiled, and be examples to the world. I thank you. I see you. TheMeYouCantSee 
When it comes to mental health, we all have a story to share. In the US alone, 1 in 5 people suffer from some form of mental illness. on any given day, YOU may not feel 100%. Which is why Prince Harry and I have partnered together for TheMeYouCantSee: 
Dear book lovers and  members, we've come to the end of our journey through Gilead. In our final sit-down, Marilynne and I talk about the last book, Jack, who is present during the other books but now we finally get his story and point of view. 
See y'all Wednesday 6/9! Come on, SomebodysDaughter         
TheMeYouCantSee premieres on May 21 on +. 
See y'all in an hour and a half! Sign up for free at  
I could weep thinking that if this little girl knew that one day, everything that happened to her, and her healing, would help others find their own path. What I know for sure is that everything that has happened to you was also happening for you. 
Marilynne Robinson talks about Home and why she chose to revisit the events of Gilead in the second part of our 4 part  conversation. Hear what one of the world's greatest authors has to say for free on Apple TV+:  
After a year like no other, the light of possibility is now breaking through and ready to shine for ALL of us! Sign up to join me for free for Oprah's Life In Focus: Spring Forward Stronger: ! See y'all next Saturday 4/8 at 11 AM EST.  
My next guest on TheOprahConversation is . I hope this serves as an invitation for people to understand, appreciate, & know that every human born on this planet wants the same thing. We want to be accepted, loved; live in health &amp; safety as our authentic self. 
Through conversations with my co-author Dr. , my eyes have been opened to the fact that although I experienced abuse and trauma as a child, my brain found ways to adapt. This is where hope lives for all of us in the unique adaptability of our miraculous brains. 
What happened to you? It's one of the most important questions we can ask someone, especially when they're going through something. Most of the struggles I endured as a child resulted in trauma that would define many relationships, interactions, and decisions in my life. 
Now that we're finished reading and discussing Gilead by Marilynne Robinson with each other over at , it's time to talk with the Pulitzer Prize-winning author about her work. Stream our conversation for free on +:  
Next up on SuperSoul: , a renowned brain development and trauma expert. We're been having so many deeply personal discussions throughout the years that we're now turned those talks into a book called WhatHappenedToYou. Stream it now on . 
Happy Independent Bookstore Day! Visit  to purchase my new book with  titled WhatHappenedToYou. When you buy a copy from one of the listed stores you鈥檒l get a ticket to one of my virtual book events next week! Hope to see y'all there!    
Talking to  on  right NOW! Watch it here    WhatHappenedToYou 
GeorgeFloyd 
So happy to see David Oyelowo in the director's chair. He made this family film from his Father heart  Watch TheWaterMan with your family on May 7. 
The TINA doc on  is worthy of your time to watch. Documentarians Dan Lindsay and T.J.Martin take your bows. Well done guys. I appreciate the care you took in sharing her trauma and her triumphs! TinaFilm 
is on the pulse of everything that matters to the country and our world moving forward. Purchase her book TheHillWeClimb this Tuesday 3/30 and stream the TheOprahConversation with Amanda now available on +:  
formerly known as O, the Oprah Magazine, is now live! Hope to see y'all there. Gonna tweet out some articles you should check out. 
Bordelon excellence! I love QueenSugar so much I started boo-hooing during my Zoom interview with . Thanks EmmyMagazine for highlighting my favorite show on any network. New episode tonight at 8|7c! 
Next up on SuperSoul: ! The actress, and now best-selling author of her memoir Unfinished, joins me from London (thank you, technology) to tell us how she's learned to live a fearless life  and discuss her marriage with . Stream it now on . 
My next  pick is not one but four books: Gilead,Home,Lila,and Jack by Marilynne Robinson. The Gilead universe follows a cast of memorable characters in small-town Iowa that reminds us how privileged we are just to be human with every sentence you read. 
Breonna Taylor. 
What a story. What a debut! What an inspiration to your generation. When you do the work that you love, and the work fulfills you, the rest will come. & this is just the beginning for ! QueenSugar 
Today's the day. Oprah with Meghan and Harry: A Primetime Special airs tonight at 8/7c on . OprahMeghanHarry 
Create Your day. I love this honoring of the Ancestors. And all the purple. QueenSugar
The path to a stronger, healthier life, begins with the love we bring ourselves. Which is why this Valentine's Day weekend,  and I are hosting Oprah's Your Life In Focus: Be The Love You Need, a live virtual experience that will help you activate the life you most desire. 
Cicely Tyson        
.'s iconic beauty may have gotten her noticed at a young age, but it's her talent that made her the living legend she is. And she's finally telling her story. I read her memoir JustAsIAm and now fully understand why she is such a treasure. What a life! 
It was always a treat to sit at your table. And hear your stories. Thank you Larry King. 
In tears watching this extraordinary moment for women in the U.S. and the world. Vice President       
My all-time favorite MLK quote: "Everyone has the power for greatness, not for fame but greatness, because greatness is determined by service." Thank you Dr. King for the path you forged and for helping us commit to a life of service     
That's RIGHT! Because we love it so much! QueenSugar 
Over the years I've given and raised lots of money for  founded by  because they are angels in the Texas community. This year a lot of people are feeling food insecurity, so I'm proud to support them with another donation to help them keep helping!
Hey Lovely Mimi,Thanks for helping me celebrate ! 
brought it like never before in this season of FixMyLife! Tune in 12/19 at 9|8c for the two-hour season finale. Watch on  with. 
nominated  as a Performer of the Year. They said they'd give her ALL the amens for this passionate sermon in Greenleaf's finale. Well I'll add some hallelujahs, pass the collection plate around, & give her a standing O! Bravo, bravo Lynn! Take your BOW     
Hey Frank Marshall  Just finished watching your film about the Bee Gees. Loved the story and the music, former band musicians. Well done sir        
Thank you for sharing your love for this movie. It means the world!          
I love these two women so much!      
If you mess with her, you mess with me. It's a package deal.     
Thank you to everyone in the  for the Emmy nomination for  ! I'm so honored to be acknowledged.    Love this show and this team so much! 
Love sharing sunsets with my girl   *esp when she fixes my makeup    
"Our July  pick is Honey & Spice by . 

Heat up your summer with this rivals to lovers story that explores the complexities of romance and learning to trust someone. I can鈥檛 wait to hear what you think of this heartfelt &amp; hilarious book! "
Just to be clear. 
Happy Father's Day, JT! We are so lucky to have you in our lives.   Celebrating all the great Dads today! 
Always love seeing my girl jenniferaniston         
Very well said.   
Honoring all the servicemen and women who gave the ultimate sacrifice to maintain our freedom. Today and everyday. MemorialDay     
So sad to hear about Fred Ward passing.  i loved working with him on Sweet Home Alabama. He was a wonderful man who brought so much joy to every part he played. He will be deeply missed.    
Let's GOOOO!    
Hey SCOTUS. Let Roe Vs. Wade stand. You did it in 1992. Stare Decicis. This has been decided. 
One Nashville, Under Gold! As a TN native, it's thrilling to see how much growth has come to our home state. One thing my family is most excited about is the , which is why we're so excited to be part of the ownership group and honored to be part of the NSC family! 
Looking for a way to be a helping hand in a time of great need?  Thousands of Ukrainian refugees will be coming to US : they need jobs, housing and supplies. You can help a family in need by offering work or shelter. 
Took my mom. Watched in awe. Loved it. Went and got a bagel after. EverythingEverywhere  Bravo to  michelleyeoh kehuyquan stephaniehsu on this truly original film. 
Oh boy. First WORDLE ruins my day. Now THIS ??!!     
What a wonderful moment in US History! Congratulations JusticeKetanjiBrownJackson 
One of the Best Speeches I have ever heard ! Congratulations  and every musician whose work found someone who really needed it.  
This performance blew me away! GRAMMYs 
Have completely binged this show and realized .. my house is a mess.    
"Bravo MacKenzie Scott!   $12 Billion given away to 1250 orgs.Incredible what she is doing so much for women, children, HBCUs and  society at large. Inspiring & deeply impactful.
"
This made me do a happy dance  You are incredible, Mindy! Congrats to you & your wonderful team.    
Can't believe this happened 16 years ago! Changed my life in a million wonderful ways.   Thank you to  for all the movie magic! Congratulations to all the Oscar nominees. 
This video is a MUST WATCH. This is why KetanjiBrownJackson will be an incredible Supreme Court Justice.     
Beautifully said. KentanjiBrownJackson for SCOTUS 
Asking my State Senators to support  KentanjiBrownJackson for Supreme Court.   She has a broad spectrum of legal experience: fed appellate judge / fed district court judge/ attorney & public defender. Please call your Representative at 202-224-3121 and urge them to support!
Another year around the sun!   Thank you to everyone for the WONDERFUL birthday wishes! Feeling very blessed and HAPPY!!      
"I hope you love reading about my girl, Betty as much as I loved creating her and all her friends with the incredible !
 "
Love this woman so much! Help me wish  Happy Birthday!        
This incredible movie is coming to theaters this summer!     
WORDLE is my happy place ... today. Not yesterday , just today.
"The women and children of Ukraine are weighing heavily on my heart this InternationalWomensDay. Here are three organizations that are doing great work on the ground to provide resources to families in need.     
  "
Are you ready for the roller coaster ride that is The Club? Our March  pick by  is a beautifully written, densely plotted thriller that takes place at a private club off the coast of England. Pick up a copy and enter TheClub... if you dare!      
"I'm supporting the Ukrainian refugees and their children through this organization.     
"
"The Sunshine just got a little brighter!!   Beyond thrilled to share that our  team is expanding through the acquisition of ! Clea, Joanna and the entire team have always been a part of our family but now it's OFFICIAL!
 "
"This is not a drill?Minnie is in the Metaverse! Thank you  for creating this beautiful space and bringing my gallery to life!   
"
gm to everyone raising a kid in this world. The best / hardest / most rewarding job on Earth!
Thrilled to be partnering wjth  and  to extend this incredible platform into storytelling! 
"Are you curious about NFTs? Let's learn together! Join us on  where we discuss the ever changing world of digital art, technology and how artists can own their work. 
 "
Seems like the only thing everyone can agree on in 2022 is WORDLE   
Happy Valentine's Day Y'all! 
Wow  ! What a way to start the SuperBowl        
My sister, confidant, car-karaoke partner, fellow adventurer and joy seeker!! I love you soooo much . Can't wait to eat cake with you!    Let's all wish Laura happy birthday!   feelthedern 
Just hearing I'm part of the "Sandwich Generation" makes me think : what kind of sandwich are we dealing with?
GM! Sending you all some sunshine
Hey cryptotwitter , I would love to hear about the most sustainable crypto currencies. Trying to learn more !
My whole life changed the day I realized this: What if my job wasn't about complaining about what systems exist ? What if my job is about making the existing systems BETTER
Another day on Urban dictionary, looking up something my kid said to me. And deciding if I should be mad about it.   
Happy birthday to this phenomenal woman! I you & your huge heart, infinite talent and activist mind!  
Incredible!! Congrats ! 
What a wonderful morning!Thank you  for recognizing  producers for all their hard work and passion that makes this show possible!  
That saying, "The people you surround yourself will determine your future ": it's TRUE.
My crew        
These NFL playoffs games have been insane!  4 games that close ? Is this some sort of record ?!?! I'm so stressed. 
Let's GOOOO Titans !!! 
GM! What should I name her? 
Andre Leon Talley was the most lively interviewer and a true champion of fashion, creativity, and all artists who dared to put their art in this world  May all his gorgeous angels carry him home    
This book has my heart! The Winter 2022 YA  pick is Anatomy by . I think you'll really enjoy the secrets that begin to unravel, and spooky adventures riddled throughout this historical fiction.    
Added a few more  to my collection! Illustrated by . Who else is part of the sisterhood?   
Love this piece, thank you!    Thrilled to be part of the sisterhood with Sister 37   
I've lost the plot.    
Wow! Thank you so much to the  for showing  so much love! It's an honor and a pleasure to get to work with these incredibly talented people every day, and I am thrilled to be recognized by our fellow actors. What an honor! 
In the (near) future, every person will have a parallel digital identity. Avatars, crypto wallets, digital goods will be the norm. Are you planning for this?
"Let's talk about habits! Are there any that have improved your daily life? Here are some I'm working towards: 
1. Start the day with a glass of water. 
2. Get 10 mins of outdoor light.  recommends morning light.
3. Spend 30-60 mins reading daily without distraction."
Today we lost a legend. I was lucky enough to spend some time with Sidney Poitier. As a long time fan, I cherished hearing his incredible stories of how he changed perceptions in Hollywood. His incredible performances are filled with dignity, strength, truth and deep humanity. 
My kid says if you throw ice down the toilet, wear your shirt backward and dance on the bed ... it will snow! Is that right?  snowdance
Love this! 
So sad to hear about Betty White passing. I loved watching her characters that brought so much joy. Thank you, Betty, for making us all laugh! 
Big Little Lies" directed by Jean-Marc Vallee (2017)     
"Wild directed by Jean-Marc Vallee (2014)     
My heart is broken. My friend. I love you. 
A brilliant author who changed the art of writing. Thank you JoanDidion for sharing your stories and work with the world. My prayers go out to all who knew and loved her    
A pig and a porcupine walk into a bar?  jokes!    
Remembering Sandyhook today. God bless these families and every family dealing with the pain of losing someone to gun violence.     Thank you   for you work. It is vital. 
GM NFT fam  ... watching my CloneX reveal today like ... 
Thinking about the families and first responders in Kentucky and Tennessee who are dealing with the aftermath of yesterday's deadly tornado. Sending love & support to those in need.     
Fixer Upper is so relaxing. 
This is a story about a girl named Lucky?no really, it is! Following a grifter on the run, you won't be able to put down our December  pick, Lucky by . For the perfect Holiday escape, pick up a copy and follow along at reesesbookclub! 
Crypto is here to stay. I'm committed to supporting creators who have pioneered the NFT space, and encouraging more women to be a part of the conversation. 
Joined the  family !     
I spy AvaPhillippe and  in Beyonce's house. HallsOfIvy      
LA friends! Come visit us at the  pop-up for all sorts of book magic
Wishing a joyful Hanukkah to all who celebrate! 
Wowza! KingRichard was incredible! A wonderful journey into the heart &minds of a family of champions. The discipline, the grace, the perseverance and so much LOVE & JOY. I cried happy tears 3 different times!   
Woke up this morning thinking about every mother/father/sister/brother/friend who has lost someone to senseless gun violence in America. And then ..there was no justice for their pain. This is a disgrace.
It's time to SING! Grab the mic and join us in the TikTok Sing2gether challenge! Head over to TikTok and  for official rules to enter. 
Thank you for watching! 
Episode 9 of  is out TONIGHT 6PM PST / 9PM EST? Who's watching?? Any predictions?
Today I honor my dad, my uncle, my aunt and both my grandfathers who proudly wore the uniforms of our nation. Thank you to ALL the soldiers who have served and sacrificed for our freedom. May God bless our troops and their families. VeteransDay     
The perfect pairing!       
Oh heyy ! Thanks for putting me on this months cover! HUGE thanks to the creative team and my fellow badass biz lady , who helped me unpack , what it means to be a journalist today, and why women should learn to flex more! 
I'm inspired by every single climate activist who showed up on behalf of our planet to cop26 today. 
Gosh, I love . Working with him on  was such a pleasure. Even though our characters scream and fight, everyday was such a joy. Love a real brother / sister dynamic! Have you seen episode 8? 
Rosita and the crew are back!! Watch the new Sing2 trailer now.  Get tickets to watch the movie early on November 27:  this tweet for reminders from  until it hits theaters. 
What a wonderful read! From the captivating prose and magnetic writing, to the stunning imagery, everything about TheIslandOfMissingTrees by  is incredibly enchanting. Pick up a copy of our ReesesBookClub November pick and follow along at 
Moods on Halloween: 
These two have lots of tea to spill in episode 6
gm friends!     
Great work  and team - excited to see where you go from here! 
We've got a great YouTube sign at our headquarters, . You should come visit! 
Welcome - we're so glad to have you join the YouTube team as the ! 
Today we're announcing updates to Shopping including a new  partnership so creators can connect their stores to YouTube and tag products in their videos and livestreams. Learn more & read about our plans for a new shopping destination in Explore: 
Creators around the globe are doing amazing things with YouTubeShorts. On the YouTube blog, top UK creators    and Joel M are sharing some of their best learnings about making Shorts: 
10 years ago  debuted Gangnam Style on  and it became the 1st music video to hit 1 billion views on the platform. But it wasn't the last!    Learn more about the other videos in YouTube's Billion Views Club: 
Congrats to for crossing 1M subs! I took this computer science class when I was a student and so glad it's now available for anyone to watch on YouTube.  
When I was young, I didn't see myself as someone who would work in tech. But I took a CS class in college and it changed the course of my career. Every student should have the opportunity to explore how computer science could impact their lives! 
We launched YouTubeShorts globally a year ago and it's been amazing to see artists expand their reach through Shorts. Read the stories of artists like  and  who have grown their channels through Shorts! 
Saddened to hear of the passing of a gaming creator who made our lives a little brighter through his channel. Sending love to family, friends, and fans. His dad said it best in this moving tribute - he did so much for millions of people.
Last week at VidCon, YouTubeShorts gave fans the chance to win creator-inspired snacks. Check out this  story highlighting all the snacks, from 's chocolate bars to 's cereal. 
As a CEO I recognize there are a spectrum of opinions on the SCOTUS ruling today. As a woman, it's a devastating setback. I personally believe every woman should have a choice about how and when to become a mother. Reproductive rights are human rights.
Our latest  Culture & Trends report focuses on Gen Z viewers and creators. Here are 3 types of creativity that have emerged at the core of personally-relevant pop culture: 
Loved hearing from and about their experience as creators on. 
Russia's invasion of Ukraine will have a long-term impact on education as millions are forced to leave their homes and educational institutions are destroyed. YouTube has launched an online destination to help Ukrainian HS students find content that complements their curriculum. 
Such an important day to recognize. 
Congrats  on the launch of CrunchLabs!
Enjoyed having Malala join us virtually at . It's always inspiring to hear about her efforts to advocate for girls' education. Learn more about her work with 
Loved chatting with Minecraft creator  about how she's using YouTubeShorts, what it's like to collab with other creators & her live Shopping experiences - her merch sold out in 20 minutes! Read her plans for her channel after hitting 2M subs: 
The YouTube Beauty Festival hosted by  is back and for the first time, it's now Shoppable! Tune in next week to the livestream event with some of the beauty industry's top celebrities and creators. 
"Through music we're found our fight, our freedom and our future, providing the whole world with a front row seat to view our collective humanity." YouTube's Director of Black Music & Culture  reflects on the Black experience through sound: 
Show your support for the LGBTQ+ community and the 's important work with the YouTubePrideChallenge! 
More than 20 yrs ago, I took the 1st maternity leave . In years since, I've advocated for better leave policies - they're critical to help women balance work & family. Today in  I share a new Google policy to give new parents more flexibility.
One of the best parts of my job is meeting with YouTube creators and hearing how they've impacted the world with their channels. In Poland last week, I loved chatting with and . 
Great to meet with President  and discuss how we're working at YouTube to fight against misinformation and connect people with high quality information about the war in Ukraine. 
Looking forward to following along on your adventures at. Thank you for everything you do to help people learn about conservation and sustainability! WEF22 
Great blog piece on creator and entrepreneur . Learn from her YouTube journey and read the 5 mistakes she made so you don't have to
Thanks to  for hosting Brandcast and helping to tell advertisers and others how  is making an impact for viewers and creators around the world.  
Shorts creator  took a food journey to five of the most popular locally-owned Asian restaurants in New York. Follow along on Lisa's APAHM-inspired food tour and learn how she got her start on YouTube! 
Exciting! Looking forward to hearing about the experiences   and  have at GoogleIO 
In honor of National Mental Health Awareness Month we're partnered with  to offer creators tips for discussing mental health with their communities. Head to the YouTube blog to learn more
Loved having  join us virtually at YouTube today to talk about her creative process, her thoughts on identity & her beautiful memoir, Crying in H Mart. She's an incredibly talented author and artist and enjoyed her music on YouTube here
It was great to be in DC last week! I met with lawmakers to discuss issues that are a priority for YouTube creators. It's important for officials to understand how their decisions could impact the growing creator economy. 
Great to meet with the to discuss our efforts to fight misinformation and protect the community. Looking forward to continuing to work together in the days ahead. 
Safe travels to Crew4 as they make their journey to the International  today. And congrats to 's Jessica Watkins who is making history as the first Black woman astronaut to complete a long-term mission at the station. 
 mission is so important. They're helping more students have access to computer science education and increasing participation by young women and students from underrepresented groups. It's an honor to join 's board of directors. 
So great to see  and Paul Tollett at  this weekend! If you missed seeing your favorite artist perform, you can still have a front row seat to Coachella on .  
For YouTubeEarthDay we teamed up with  to explore unique locations around the globe. Go on a journey w/  and other creators to see the beauty of our planet and learn more about how we can take better care of our environment. 
10 years livestreaming Coachella and this year looks to be the best ever. On top of all the amazing performances and lots of behind the scenes Shorts content, you also have a chance to win lifetime passes to Coachella with YouTubeShorts. LetsCoachella 
Read about Google's plans to invest ~$9.5 billion in the U.S. this year. And check out our Economic Impact Report, which shows that  creative ecosystem supported 394,000 jobs in the U.S. in 2020.GrowWithGoogle 
Couldn't resist giving  a new chair on set of The Yard! Thanks again for inviting me to come and talk through what we can do to make YouTube an even better experience for creators
Great to talk with  and hear his thoughts on YouTubeShorts, livestreaming, NFTs and more. Watch to find out what our $1k bet was about, and why he may not have been expecting the play button award I brought all the way from YouTube HQ…
Looking forward to another battle on my home turf - rematch at  HQ?? 
Loved seeing everything you're working on at the  Compound. Thanks for the tour and the jersey! 
I always learn so much meeting with fellow CEOs - thanks for teaching me mogul moves! 
Great to talk with  Fellow Diane Tang and Professor  at the WiDS2022 conference. We spoke about lessons we've learned in our careers and how important data science is to all the work that we do at YouTube. 
Today  gave an update from Warsaw about our efforts to fight misinformation and support people impacted by the war in Ukraine. My family came to the U.S. from Poland years ago, and I've been inspired to see how Poland has welcomed refugees from Ukraine. Read more: 
Loved reading about 5 creators who are using their channels to lead difficult conversations, share their expertise and create new paths for others to follow. Be inspired by the stories of  & zbing z. 
The war in Ukraine has caused heartbreaking devastation and a humanitarian crisis. Join us and help support relief efforts.
On InternationalWomensDay we're highlighting  on the  blog. Inspiring to talk with Kanwal about the amazing work she's doing on her channel as she creates a safe space for women to connect. 
Today we announced  will invest nearly $700M to expand our offices in Poland. This adds to our efforts to support local organizations helping refugees from the war in Ukraine who arrive into Poland. 
The Russian invasion of Ukraine is heartbreaking.  gives an update on actions we're taking at  and  to help. Our teams are working around the clock to expand security protections and stop the spread of misinformation. 
An important update on what Google and YouTube are doing in the wake of the war in Ukraine 
Really enjoyed talking with  about why she decided to start a  channel to help others plan their finances and get organized. Learn about her YouTube journey & what she hopes to take away from the YouTubeBlack Voices program
What a cool idea to get students excited about coding! codeplay. My first coding class changed my life! 
Great work ! 
Congrats on your Silver Play Button
On the  blog, we're sharing some of the features, helpful controls & easy-to-use tools that can improve your experience on our platform. 
Enjoyed talking w/ Wolfgang Schulz and  at  about how we're responsibly protecting the  community and working with policymakers to help them understand how their decisions could impact creators. Watch our conversation here: 
Love the kicks  - they go perfectly with your new Gold Play Button! 
Congrats on receiving your Silver Play Button ! 
Congrats on 2M subs ! 
Amazing achievement! 
It's so important for all of us to take ClimateAction - thanks for your leadership ! 
We're excited to kick off BlackHistoryMonth with a redesigned  logo on our homepage from illustrator  and animator ! Read about what Black History Month means to them and how YouTube will be celebrating all month long: 
Welcome to the Shorts family! 
Looking forward to what's ahead for you in 2022! 
International HolocaustRemembranceDay is an important time to remember the past and ensure NeverAgain. My family's history has taught me the importance of fighting antisemitism today. Watch survivors tell their stories: 
Great work  - love seeing your channel grow! 
More people are creating content on YouTube than ever before...and we just hit 5 trillion all time views on Shorts! Check out my annual letter to learn how we're growing our ecosystem, supporting creators, innovating and protecting the YouTube community: 
Congrats, ! Love that you celebrated with cake! 
Love the new ventures you're taking with YouTube  - congrats on reaching 2K subs on your podcast channel! 
On the YouTube blog, we're celebrating 10 years of Good Mythical Morning with  and . Take a look at their amazing journey and some of their most memorable episodes: 
We're so grateful for Susanne's leadership and creativity at . She's helped launch hundreds of YouTube Originals over the last six years - wishing her all the best! 
Please join me in supporting the , an organization close to my heart that is committed to creating a welcoming and loving world for LGBTQ young people. Until midnight tonight, I will match your gift 3 to 1. 
Such a pleasure talking with  about how YouTube can better support creators from all communities. Kevin, congrats again for being part of the YouTubeBlack Voices Fund Class of 2021! 
Congrats  and thank you for all the amazing content! 
Congrats on the new edition !
Really enjoyed talking with  about his experiences in the YouTubeBlack Voices Fund Class of 2021. We talked about diversity on YouTube, how we're working to improve the platform and more. Watch the full interview tomorrow on Kevin's channel! 
Thanks, ! We're excited for this on Monday! TIMEPOY 
Congrats to all the YouTubeBlack creators featured in BearWitnessTakeAction. 
YouTube creators are making an impact around the world. A new  report shows that last year the YouTube creative ecosystem contributed.38B to the EU27's GDP and supported 142,000 jobs across the European Union. 
It was great to chat with  &  students about their efforts to close the diversity gap in tech. And I loved their reaction to the news of 's $1M grant for new programs at HBCUs in Washington, D.C. and North Carolina! 
Great to chat with  about how we're working with regulators around the world to protect the YouTube community and making sure our creator economy continues to grow and thrive. 
In new episodes from her RealTalkTuesdays series,  will speak with 5 women from organizations that received funding from the GoogleOrgImpactChallenge for Women & Girls. Watch the first episode featuring Zarah Bruhn, CEO of socialbee: 
Great news! Welcome ! 
Looking forward to this massive  collab -  is bringing together so many talented creators next Tuesday to help 's efforts to end childhood cancer. 
Congrats to the YouTubeBlack Voices Fund Class of 2021. It's been an amazing year and we can't wait to see what you do next! 
Mental health issues have been on the rise during the pandemic. See what we're doing at  to increase visibility of crisis resource panels to help people get critical information when they need it: 
I    this  - can't wait to see your Diamond Play Button polish when you hit 10M       
Pianist, author and composer  tells the story of becoming an award-winning jazz pianist and how his YouTube community helped kick-start his amazing career: 
An  report released today shows that in 2020 YouTube's creative ecosystem contributed 鈧?8 million to Poland's GDP and supported 11,000 jobs. Creators worldwide are building businesses that impact the economy's overall success! 
"YouTube has given me the platform to promote other Native artists and dancers who might not have been heard or seen otherwise.鈥?Read how  is mixing hip hop and Native culture to celebrate diversity and bring people together. 
In the latest edition of Work Diaries, get an inside look at the work of Mike Benedosso. Mike is Chief of Staff for the VP of Americas at  - learn about his work in support of veterans and the lessons boxing taught him about life. 
Today is the launch of YouTube's first Holiday Stream and Shop! The  will kick off our week-long event in a livestream brought to you by partners. Check out what's on Vanessa & Veronica's wish list this year.    
It's amazing to see the impact YouTube creators are making around the world. An  report released in Japan shows that last year the YouTube creative ecosystem contributed 239 billion to Japan's GDP and supported 75,970 jobs!  
Today is the launch of YouTube's first Holiday Stream and Shop! The  will kick off our week-long event in a livestream brought to you by partners   . Check out what's on Vanessa & Veronica's wish list this year.    
Let's keep the amazing momentum going! Last week, I joined YouTube employees for a  beach clean up. (we should head back out when you're next in town!) Learn how you can help
is an amazing creator, artist, and now host - and keeps making even bigger videos that aim to do good. Was thrilled to talk to him after he crossed 20M subs to learn more about his creative process
Looking forward to the Build Against Cancer fundraiser next month
