# Supplementary material for: “Double Bind” with a twist: A corpus-assisted discourse study of gender performances of male and female entrepreneurs on Twitter (now X)
Source: PLoS One. 2025 Aug 29;20(8):e0331400. doi: 10.1371/journal.pone.0331400 (PMC12396709; doi:10.1371/journal.pone.0331400)
Supplement: S1 File — (ZIP) [file pone.0331400.s001.zip › corpora/male entrepreneur.txt]

Fifty years ago, I started playing this little-known sport with a funny name. Now it's all the rage. 
Hey , sharks are cool, but mosquitoes are deadly. Did you know mosquitoes kill more people in one day than sharks kill in 100 years? 
This is heartbreaking. The world had made so much progress before COVID. There'sa lot of work ahead to get back to, and eventually exceed, pre-pandemic vaccination levels. 
Congratulations  for yet another milestone of administering 200crorevaccinations. We are grateful for our continued partnership with Indian vaccine manufacturers and the Indian government for mitigating the impact of COVID19.  
Nelson Mandela's legacy lives on as a reminder that it's possible to solve big challenges. I admired President Mandela for his courage to stand against apartheid and I came to know him personally for the fight against HIV/AIDs. 
Who better to recruit the next generation of clean tech innovators than Iron Man? 
If we had stopped the COVID pandemic in less than 100 days, we could've saved over 98% of the lives lost. Here's how we can prevent it from happening again:  
When I was 13, computer science changed the course of my life. I was really lucky to have access to a computer that early on. I hope this initiative will give every student the same opportunity. 
Fusion will need to be an important part of our zero-emissions future. That's why the work that  does is so exciting. 
If you're a big tennis fan like I am, profile on Althea Gibson is a grand slam. She was the first Black player to win Wimbledon. 
Prime Minister Abe was a friend and partner of our foundation who helped save lives around the world by championing universal health coverage and programs like the Global Fund. I'm shocked and saddened by his death.
Happy 10th birthday to CRISPR, one of the most important inventions in medicine, biology, and agriculture. 
is one of my favorite storytellers. I was wowed by his writing in The Lincoln Highway. 
I got to join the  team to talk about the incredible work they're doing to accelerate climate innovation. I'm lucky to work with such smart and dedicated individuals. 
Being in New York is always fun. You never know who you'll run into. It was great meeting you and Namrata! 
Here's progress worth celebrating. More people have bank accounts than ever before:  
How many tons of hydrogen does the world use each year?
If you want to understand what's going on with politics in the United States, Why We're Polarized by  is the book to pick up. 
This is a sad day. Reversing Roe v. Wade is an unjust and unacceptable setback. And it puts women's lives at risk, especially the most disadvantaged.
Through renewed investments in malaria and NTDs, we can help end these endemic diseases, and prevent future pandemics. 
When most people think about what produces greenhouse gas emissions, they think about cars and electricity. But they add up to only about one third of the total. Clean hydrogen could help eliminate the rest:  
The Power by  raises timely questions about the way people are connected by gender, family, community, and country. 
I was recently asked what advice I would give to young people who want to make a positive impact on the world.
What a great meeting with WA's teacher of the year, Jared Koepp. He taught me a lot about the challenges that Native students face. 
Yesterday, I had a chance to spend the day focusing on climate and the innovations that can prevent the very worst effects of climate change. 
I'm grateful for Warren's gifts to support the foundation's work and for our many years of friendship. When he decided in 2006 to make these gifts, it moved me to tears. It still does. 
It really is mind-blowing how quickly safe, effective COVID-19 vaccines were made:  
"The world has an opportunity to end polio in the next five years so that no child will have to suffer as I do from a disease that is entirely preventable.
I recently published a list of books you might want to read this summer. Each of the writers took a meaty subject and made it compelling without sacrificing any complexity  
Thank you  for the productive conversation on preparing for and preventing the next pandemic. 
What if you could visit a museum exhibit about the last pandemic the world ever faced COVID-19 fifty years in the future? 
is using the natural mineral olivine and oceans to remove a trillion tons of carbon dioxide from the atmosphere.
No matter where I am, I always have a stack of books close by. Here are five that stuck with me. 
Meet some of the brilliant people behind the breakthroughs that could help the world get to net-zero carbon emissions.
Even though my dad is no longer with us, his wisdom and generosity lives on through the work of  scholars. This year, 3 exceptional scholars received the Bill Gates Sr. Prize for outstanding research and leadership. 
Earlier this year, I made my first trip ever to Pakistan to learn more about the country's incredible efforts to wipe out polio:  
The greatest medical breakthrough of this pandemic is the creation of COVID-19 vaccines that use mRNA. Here are 4 steps to develop, manufacture, and distribute vaccines even faster next time. 
Just like we have a robust system to prevent and extinguish fires, there needs to be an equally effective system to identify and respond to disease outbreaks. This firefighting comparison is a useful way to understand the amazing work of.
While there are many great commencement speeches, I found this one from my friend Reid particularly insightful. 
Happy to meet Prime Minister  and members of his government today in Madrid. Great to see his leadership and commitment to addressing some of the most pressing global challenges, particularly more equity in global health, climate change and food security. 
The school shooting in Texas is heartbreaking. No parent should worry that their child isn't safe at school. We must come together and act now so this never happens again.
Not long ago, the world increased aid for global health during a time of crisis. We must do so again. 
is working to detect pathogens earlier and stop pandemics in the their tracks. 
Movies like Outbreak nailed it when they imagined a global disease-fighting team who is ready to respond to a crisis on a moment's notice. Now we need to make it a reality. 
I had a great time answering questions on  yesterday about pandemic prevention, climate change, farmland, my cell phone, and much more. Here are some highlights. 
I'm answering your questions now on :  
This warehouse is cool for many reasons. 
I hope the spirit of Paul Farmer's work lives on for generations. 
It was an honor to speak (virtually) at the GlobalCOVIDSummit today about the urgent action needed to end this pandemic and prevent the next. I'm grateful for the leadership from the US, Belize, Germany, Indonesia and Senegal. 
I can't wait to read this. 
World-changing ideas require bold thinkers and doers to transform them into reality. These new Advisory Group members for the Goalkeepers initiative are changing the world. 
Katalin Kariko saw the potential of mRNA to save lives when few others did and she was willing to fight tooth and nail to pursue it. 
If we're going to prevent the next pandemic, the world needs the infectious disease equivalent of firefighters. Also in this video: a cute puppy. 
This is amazing, John and Ann. It's great to see you supporting the next generation of innovators the people we're all counting on to make clean-energy breakthroughs. 
If we're going to make COVID-19 the last pandemic, we need the GERM team.
My new book, How to Prevent the Next Pandemic, is available now. Proceeds will be donated to Partners in Health in memory of Dr. Paul Farmer, who inspired the world with his commitment to saving lives.  
I've been lucky to spend time with, and learn from, many extraordinary teachers over the years, like these incredible Washington State teachers. I appreciate their dedication and resilience. 
The world can make COVID-19 the last pandemic.
I'm excited to chat with one of my favorite thinkers  next week at ! 
I'm looking forward to this chat with  at  and . 
The best way to prevent pneumonia is to vaccinate children against the pathogens that cause it. This is an impressive effort. 
Giving a TED talk is always a memorable (and nerve-wracking!) experience. Beyond the talk, I also got to listen to the stories of frontline workers and catch up with some of the people working to make the world a more equitable place. 
Each day, polio workers around the world cross mountains and deserts to bring vaccines to kids. It's up to us to match their dedication with our support.
The Global Fund is one of the kindest things people have ever done for one another. Replenishing it will lower malaria cases by almost two thirds in just four years, strengthen health systems, and help ensure COVID-19 is the last pandemic. 
Seven years ago, I gave a TED Talk about how the world wasn't ready for the next epidemic. A lot has changed since then. 
I hope Namzi is feeling better. Her comics are great! 
One of the surprises of the pandemic is how long it took to develop effective treatments few people thought there would be vaccines before COVID medicines. In this first excerpt from my new book I suggest ways to speed things up during future outbreaks. 
This rocks. 
One of the best parts of my job is learning from innovators and entrepreneurs taking on some of the world's greatest challenges. They make me optimistic about the world's ability to get to net-zero carbon emissions: 
Preventing the next pandemic is not cheap, but it'll save lives and money in the long run. The IMF estimates that COVID will cost nearly $14 trillion. We can save trillions by spending billions. 
This week, I got to do what every nerd dreams of talk about ideas and learn from others doing big things. I believe that with good ideas and collaboration, we can make COVID the last pandemic. Plus, it's not every day you can say thanks for coming to my TED Talk. 
I'm excited to take the stage at TED2022 and share a plan to make COVID-19 the last pandemic. 
I recently had a chance to check out some of the latest devices and experiences in augmented reality. It was a lot of fun to see how far the hardware has come. 
The latest ClimateReport is an important reminder of the work ahead. 'm especially encouraged by the focus on the breakthroughs we need to avoid a climate disaster. (The word innovation appears 4,989 times!) 
Bed nets might be simple tools, but they're one of the best weapons against malaria. 
Bono is humanity's rock star and I'm fortunate to call him my friend. Congratulations on this well-deserved recognition. 
Young people are right it's not too late to avoid a climate disaster.
I have enough nostalgia to go around. John Roach was a true pioneer of the industry, and I'm grateful to have known him. 
Changing mindsets is never easy, but Sudha Varghese empowers girls to believe in themselves and see their potential for greatness. 
In February 2020, we had a degree of optimism that the world was better prepared to respond to COVID-19. Two years later, we gathered to discuss lessons learned that might help us prevent the next pandemic. 
A world without tuberculosis is attainable if we deliver effective diagnostics & treatment to all who need it. Fully funding The Global Fund will get us on track to end TB and save 20 million more lives. 
Every day I'm reminded of how my dad's wisdom, generosity, and compassion lives on in the many people he influenced and inspired around the world. 
I've been lucky to meet and learn from so many changemakers. These incredible women continue to inspire me. 
One of the most significant ways my dad's spirit continues is through the  Scholarship. Of all the grants he was involved in at our foundation, this one was always his favorite. 
By acting now and funding organizations like , we can help ensure the world never again experiences the hardship of a pandemic. I'm encouraged by the new commitments to groundbreaking R&D made at the Global Pandemic Preparedness Summit. 
It's gut-wrenching to see the people of Ukraine suffering so much. The world feels especially heavy right now, with each day bringing news of families torn apart in Afghanistan, Ukraine, and so many other places.
I'm optimistic about our ability to prevent the next pandemic. We have learned so much from COVID, and the innovations have been tremendous. 
The Global Fund is one of the best investments in global health. Fully funding its programs for the next 3 years is critical to ending HIV, TB, and malaria while helping ensure COVID-19 is the last pandemic. 
What a devastating loss. Paul is a hero, and I was fortunate to call him a friend. I have never known anyone who was more passionate about reducing the world's worst inequities in health or who did more to live by his values. 
Thank you  for the productive discussions on the steps being taken in Pakistan to eliminate polio. I'm encouraged by the country's commitment to eradication and am optimistic that if everyone remains vigilant, we can endpolio. 
I'm hopeful that the world can come together to end this pandemic and prevent the next one. Thanks Dax Shepard, Monica Padman, and  for the great conversation. 
I'm more optimistic than ever that we can one day stop Alzheimer because of research like this. 
I believe that COVID-19 can be the last pandemic. How to Prevent the Next Pandemic? will explain why. 
Science fiction can help expand our understanding by pushing the limits of what is possible. 
The Institute for Health Metrics and Evaluation  found that improving trust could make a critical difference when it comes to ending this pandemic and preventing the next one. 
Significant climate progress is possible in 2022 if we commit to bold action. With the support of our growing community of  Energy partners, we can accelerate the commercialization of the critical climate technologies we need to spark the green industrial revolution. 
The London Declaration on NTDs helped dozens of countries eliminate diseases & reach hundreds of millions more people with treatments. On WorldNTDDay I welcome the Kigali Declaration to build on this success through strong country leadership. 
Strengthening health systems is critical to preventing future pandemics.  shows how countries like Senegal and India are building resilient health infrastructures. 
Kakenya Ntaiya bravely defied local traditions to make a different plan for her future and her community. In a society where young girls' lives are often decided for them, she founded  to educate girls and end practices like child marriage:  
One person's act of bravery can spark dramatic change in hundreds of lives. story is a powerful example. 
0 fees on bitcoin trading .
In retrospect, it was a dip. Will refer back to this tweet when we are at ATH again. Not a prediction. Didn't name the coin. Not financial advice.
"Anticipate more phishing attacks. Never click on links in SMS or emails.Twitter data breach exposes contact details for 5.4M accounts 

"
Binance card now available in Argentina. Soft launched to on 7/7. Will roll out to the rest next week, or so. More regions soon.
Just did a live tv chat with FOX. Talking about Tesla. Would appreciate it if someone posts the link to the clip when it becomes available.   
Crypto or not, regulated or not, insider trading and front running should be criminal offenses in any country.For anyone working in this industry, don't do it. Even if you just witnessed one, you may be in trouble later. Report it as early as you can. 
Turn your friends into revenue. 
Keep building.
close...    
Meet Binance's 36-year-old billionaire female cofounder He Yi Fortune 
 We need aliens for that. Once we discover aliens, we will unite better.
I wish Twitter had an option no API comments for tweets. Probably will reduce a lot of the spamming bots in comments.
There are a few coins with my name, ZHAO, etc. I do NOT endorse them. In fact, I am against coins using other people's names like ELON, ZHAO. It feels scammy.DO NOT buy them. They claim be supporters of me, then don't issue coins without utility.
Happy BinanceTurns5 & BastilleDay 
5 years ago today, BNB began live trading on . Within minutes, it dipped below the ICO price to $0.06 ish. Stayed there for about 3 weeks. The highest pressure period in my life. Nothing is easy. 
What do you do? Magic internet money.
Honored to have dinner with (a few hundred people and) President Macron. 
Q: how is  doing now bitcoin price is $20k? Me: when  started, bitcoin price was $2k.
EidAdhaMubarak to all those celebrating around the world! 
BinanceTurns5 swag. Angels get it first. Thanks for your support of Binance and crypto.    
If you don't want anyone know, don't do it. A proverb.
Intern asked me to retweet this. 
Working on adoption, all around the world.  
Happy July 4th! 20 years ago (2002), this nerdy boy arrived in New York to work at Bloomberg, just after 9/11. We came a long way since then. 
Our threat intelligence detected 1 billion resident records for sell in the dark web, including name, address, national id, mobile, police and medical records from one asian country. Likely due to a bug in an Elastic Search deployment by a gov agency. This has impact on ...
We live in a simluation. 
Web3 companies don't need to sell data. Simple, transparent business model. A tiny fee for using the network/platform. Speaking of tiny fees... to be continued...
It's a rough bear market. 
Users are not dumb. 
Always knew you are a strong supporter, but didn't know this story. Good to know. Cheers! 
If you have a BNB tattoo, post a few pics below.  Real tats, not photoshops or hana tattos, please. 
The internet is just a new technology for transferring information. (30 years ago) The blockchain is just a new technology for transferring value. (now)
If you said "I wish I got in early" when bitcoin was $60k+, well… Not financial advice. 
Crypto is volatile... 
It's always a build market.
I told a reporter that I don't chit chat. He was surprised. I was surprised that he was surprised. I thought that is normal.   
Destined to meet. So much to discuss, like Miami office.    
Been like this for 2500 years so far... 
Just data. Not emotions. 
"Good article.  The title is a little off. I said ""historically, we see 4 year cycles, roughly 2yr bear, 2yr bull. But history may not predict the future. And I can't predict the future."" Rest of the article is good. Thanks for the coverage!  

"
Manned the booth for a bit. 
It's a beer market. Chilling with the Binance Angels, who are volunteers, and came up with the phrase. 
8 months ago. 
FWIW, this is one of the tx that got things stuck earlier: Our devs will engineer a way to avoid this in the future. I was in transit when the incident happened. Were you able to tell it was our "intern" team handling it? No, right? 
Some climbing ahead. Not the first time, won't be the last. We will get there.
Hold is never easy.
"In 1995, more people preferred using CDROMs more than the internet. This is about where we are with crypto today.

"
Binance discusses how clients can trade cryptocurrency responsibly. 
"nuff said. The entire thread is pretty good too.

 "
The facts are clear. According to Chainalysis, just 0.15% of ALL crypto transactions in 2021 were associated with some type of illicit activity. The UN estimates 2-5% of fiat (cash), worth $800B to $2T, was associated with some type of illicit activity. Let's be real.
"BNB Price On This Day - Jun 7, 2022 TODAY: $297
1 year ago: $394
2 years ago: $18
3 years ago: $31
4 years ago: $17 
4.9 years ago: $0.10
"
"Crypto adoption. Pay for refreshments with crypto at one of the biggest music festivals in Europe using Binance Pay.

"
"Crypto transfer is complicated.
Coin: BNB
Chain: BEP2 (or BEP20)
Memo: Required (or not required for BEP20)

But when you get over that, instantaneous, low fee."
Opportunities won't come by everyday. When it comes, if you can't grab it, you won't even know you missed it. If you can grab it, it's called luck. Be lucky.
I love most tihings in the world, but I hate jet lags.
"Continue to invest in the industry.
 "
Adoption takes time, but can't be stopped.
"Crypto and Money Laundering: An Inconvenient Truth.  Spoiler: the overwhelming majority of all money laundered goes through the traditional banking system, not crypto.

"
41 Staff in El Salvador, and growing. Long term commitment to solving problems.  
3 years ago in Istanbul      
"Binance granted regulatory approval in Italy

 "
Do the right things. Then no stress. 
"Crypto Music 

"
Build
If someone send you a picture of them and me, and claim they know me well. Treat them as scammers. My real friends don't do that. They don't need to.
Welcome to Dubai! Dubai Grants Ex-Singapore Parliamentarian Calvin Cheng's Web3 Company a Virtual Asset License 
"Saw an article about insider trading. We have a zero-tolerance policy and hold ourselves to the highest standards. 3 investigators reviewed the wallets, none is associated with Binance employees. If you see anything suspicious email audit.com
"
New job    BinancePizza 
BNB Chain offers another lifeline to Terra ecosystem projects 
First time in a tux in my life. Going to see a movie. Let's bring movies to web3. 
Welcome to BNB chain! In these rough times, the BNB community is ready to welcome any project needing assistance. 
"Taking a break, different topic. Is this tech real? We should use blockchain to fund these types of research and manufacturing, right?

"
Reading some comments on Twitter, it just occurred to me that I haven't asked our team if  had any UST.  (I don't have access to our admin backend, for security reasons. I always have to ask someone to get info.)  I just asked now.
1/8 These past weeks have proven to be a watershed moment for the crypto industry. We have witnessed the rapid decline of a major project, which sent ripples across the industry, but also a new found resiliency in the market that did not exist during the last market downswing.
"6 million reasons to thank you for all your support. 120 million reasons the fight for the safety of our users.                         

 "
1. At Binance we prioritize user protection. We made the decision to suspend LUNA and UST trading. Here's why. A thread   
"The Importance of Fiat Reserve-Backed Stablecoins

"
A bit packed, high energy though. Binance meet up 
It might be the first time and painful for you, but it's not the first time for bitcoin. It just looks flat now. This (now) will look flat in a few years too. 
HODL is never easy.
21 staff in El Salvador and growing. 
lol, not a blank check. Not smart for business. Instead, to help web3 to tackle web2 issues on social media like bots and privacy, and grow adoption of crypto and blockchain. 
Once in a while, the market doesn't make sense. And then later, it always do.
"just got approved for the France VASP (Virtual Assets Service Provider) registration.

 "
How blockchain's disruptive potential is paying off for the UAE 
Incentives like play-to-earn, staking, airdrops, etc are great at attracting new users. But if the project don't have a "revenue" model that is greater than the "incentives", the coin price will eventually crash due to over supply. The key is: build products people use.
Why do we measure inflation using vague, carefully selected (and easily manipulated) item prices? Why don't we measure inflation directly by money supply? 
"Binance to drive crypto and blockchain awareness among Indian investors

"
We call ourselves an advanced species, and most of us don't understand money. Educate.
The country who achieve the best balance between encouraging technology innovation and fighting bad actors (protect users) wins the current FinTech evolution. A 10% advantage will result in 1000% more benefits to the local economy.
Wen Launchpool? 
Let's grow this industry together.
You need a crypto strategy.
When you know you are early and most others still have to wake up and follow, just HOLD.
If you have lots of negative energy, you will have a miserable life.Be full of positive energy. Let the negatives go.
"Our open response to a recent inaccurate article by irresponsible journalists from Reuters. A lot of details.

 "
Emmanuel Macron : "French innovation, audacity and genius have made our greatness and our success". 
The tie is the most non ESG friendly invention ever. Why tie a piece of useless rope around your neck?
More licenses. obtains money transmitter license in Puerto Rico. 
What do you see? 
All Teslas come with a free karaoke app 
The dark origin of the lemming mass suicide myth
Gehalt und Gestalt
Congrats to SpaceX team on record number of launches! 
Optimus Primed 
One of the best features of Model X 
Please vote your shares with Tesla! 
Dragon launching in 2 mins 
Oh the irony lol
Tesla's automatic cabin overheat protection should make a real difference with record heatwaves. Ability to adjust activation temperature coming with next software release.
These polar launches will enable complete coverage of Earth (where approved by local government) 
Starlink for boats! 
Highly recommend Revolutions by Mike Duncan, especially Season 10 
I must confess to a penchant for creative socks.
Happy July 4th! 
Wise words from SJM 
What is your favorite cheese?
Feels like deja vu all over again haha 
Our best landing video to date, thanks to Starlink! 
Original Top Gun is a great movie. Just rewatched. Looking forward to seeing the sequel.
Don't build moats, build tech trees
Make Austin weirder!
Humor is one of the great joys of life!
33 Raptor rocket engines, each producing 230 metric tons of force 
Real talk 
What resolution is life in, 8k? SJM
"O wonder!
How many goodly creatures are there here!
How beauteous mankind is! O brave new world,
That has such people in't."
Four Falcon Heavy flights later this year by an incredible team at SpaceX 
Johnny Rotten of The Sex Pistols 
Tesla AI Day pushed to Sept 30, as we may have an Optimus prototype working by then
10 years since SpaceX first mission to  
I miss them 
When thinking about deep time, what is more astounding is to think about how much time is ahead!
"Starlink approved by Nigeria & Mozambique     
"
Politics is a sadness generator
Falcon 9 going supersonic 
Population collapse is the biggest threat to civilization 
Starlink now available for RVs, campers & other large vehicle users (note, antenna too big for cars) 
Elden Ring, experienced in its entirety, is the most beautiful art I have ever seen
"Worth watching this interview with . The May 16 date is important.
"
Good night, sweet maestro, and flights of angels sing thee to thy rest 
Exxon is rated top ten best in world for environment, social & governance (ESG) by S&amp;P 500, while Tesla didn't make the list! ESG is a scam. It has been weaponized by phony social justice warriors.
Twitter claims that >95% of daily active users are real, unique humans. Does anyone have that experience?
Whoever thought owning the libs would be cheap never tried to acquire a social media company!
The bots are angry at being counted   
Don't Diss Information.
Chronological tweets seem much better than what the algorithm suggests
Starlink has resisted Russian cyberwar jamming & hacking attempts so far, but they're ramping up their efforts 
sent this to Russian media 
If Twitter acquisition completes, company will be super focused on hardcore software engineering, design, infosec & server hardware 
Who funds these organizations that want to control your access to information? Let's investigate 
"the elusive beauty of imperfection
"
Since I've been asked a lot: Buy stock in several companies that make products & services that *you* believe in. Only sell if you think their products; services are trending worse. Don't panic when the market does. This will serve you well in the long-term.
The far left hates everyone, themselves included!
For Twitter to deserve public trust, it must be politically neutral, which effectively means upsetting the far right and the far left equally.
The extreme antibody reaction from those who fear free speech says it all.
I hope that even my worst critics remain on Twitter, because that is what free speech means.
And be my love in the rain.
Moving on
The Barbarians are at the Gate
Such a joy to work with amazingly talented people at SpaceX, Tesla, Neuralink & Boring Co!
Please consider working at The Boring Company!  Our goal is to solve traffic, which plagues every major city on Earth. 
A social media platform's policies are good if the most extreme 10% on left and right are equally unhappy
SpaceX Falcon team making great progress! Aiming for 5 day launch cadence with many performance & refurb improvements.
Smooth landing video 
Love Me Tender   
Thanks for the support! 
Taking Twitter private at $54.20 should be up to shareholders, not the board
"I made an offer 
"
Truth is the first casualty. 
Interesting 
Show starts in ~20 mins 
Gigafactory Texas Grand opening party tomorrow! Doors open at 4, festivities at 8
Oh hi lol
Berlin rocks
They wrote PEACE on the wall at Berghain! I refused enter.
To think I grew up 2b bizniz magnet    
Sustainable energy generation from sun & wind is making great progress! 
SpaceX Falcon    team is making excellent progress aiming for 60 launches this year!
Seize the memes of production!
Given that Twitter serves as the de facto public town square, failing to adhere to free speech principles fundamentally undermines democracy. What should be done? 
Twitter algorithm should be open source
Excited to hand over the first production cars made by Giga Berlin-Brandenburg tomorrow!
The limbic instinct for vengeance is incredibly strong, which is why turn the other cheek is such a powerful idea
Working on Master Plan Part 3
Telegram post by Ramzan Kadyrov, head of Chechen Republic! 
Congratulations SpaceX team for all that you have accomplished! 
What are your thoughts about probable inflation rate over next few years?
Fifteen Decisive Battles of the World
Another 48 Starlinks just reached orbit 
Hopefully, it is now extremely obvious that Europe should restart dormant nuclear power stations and increase power output of existing ones. This is *critical* to national and international security.
Even some of the best AI software engineers in the world don't realize how advanced Tesla AI has become
Hate to say it, but we need to increase oil & gas output immediately. Extraordinary times demand extraordinary measures.
Important warning: Starlink is the only non-Russian communications system still working in some parts of Ukraine, so probability of being targeted is high. Please use with caution.
Entertainment is becoming a username/password/2FA nightmare 
So amazing that we decompress from a single cell to over 30 trillion cells
Reasons to hate are remembered better than reasons to love
The duty of a leader is to serve their people, not for the people to serve them
Much appreciated! 
Always look on the bright side of life  
New trailer released at Comic-Con today 
Let's go! 
First full-length trailer
Ouch. Inflation is far too important a problem for the White House to keep making statements like this. It's either straight ahead misdirection or a deep misunderstanding of basic market dynamics. 
I love you, Dad. 
Incredible 
What a truly beautiful observation
Thanks for the history shout out here. Many twists and turns and failures and successes in those 23 years
I have this old 2006 BusinessWeek framed as a reminder. The risky bet that Wall Street disliked was AWS, which generated revenue of more than $62 billion last year. 
Look, a squirrel! This is the White House' statement about my recent tweets. They understandably want to muddy the topic. They know inflation hurts the neediest the most. But unions aren't causing inflation and neither are wealthy people.  Remember the Administration tried
25 years ago yesterday, AMZN went public. As the Grateful Dead would say, what a long, strange trip it's been. It's been far from smooth. Lots of risk-taking, lots of invention, lots of mistakes, so much we still have to do better. I wouldn't trade the ride for anything.
In fact, the administration tried hard to inject even more stimulus into an already over-heated, inflationary economy and only Manchin saved them from themselves. Inflation is a regressive tax that most hurts the least affluent. Misdirection doesn't help the country. 
My dad is an intense, hard worker, and he's also warm and teaches an easy smile and self-deprecating humor. My brother, sister and I could not have a better role model. We love him and are so proud of him for this well-deserved recognition from  
Agree 100%. Would add: Civility is hard. Name calling and ad hominem attacks are easy and when you use them it makes it harder to work together. 
The Pulitzers' gold medal prize for public service isn't given to an individual but to the entire organization. Huge kudos and congrats to the whole Washington Post team! 
Too many of our elected officials are still using these techniques
Bill is without doubt one of the smartest people I know and always worth listening to. Most people dramatically underestimate the remarkableness of this bull run. Such things are unstoppable until they aren't.  Markets teach. The lessons can be painful. 
So damn cool. Congrats to MiMi and the whole Mars helicopter team. 
Now THAT's a good use of twitter. 
Interesting question. Did the Chinese government just gain a bit of leverage over the town square? 
One of the many steps we're making to meet our Climate Pledge commitment. 
Pls consider taking a moment and voting for Van Jones and Uncommon Ground. He's a passionate, courageous leader with a big tent approach a unifier who stays focused on the mission and takes help from all corners. We'll all be a bit better off if more people took that approach. 
This piece by Jonathan Haidt is thoughtful, beautifully written, and important. Very worth the long read. 
Or do portion. Worked out great and makes it easy for employees who want to volunteer.  
We must be better every day, and we know there is even more to do, but super proud of Amazon being ranked the 1 place where people want to work by LinkedIn. Their methodology uses LinkedIn's unique data set from its 810 million members.
We've just opened a second humanitarian aid hub to help Ukrainian refugees. This one in Poland. Like the first one we opened in Slovakia, it's a fulfillment center dedicated to this issue, using our logistics and distribution experience to help. 
So great meeting you and learning about your work, Thomas. Incredible and inspiring. 
Two legends of the booth coming to . 
LOTR Super Bowl teaser... 
Alexa, play our new Super Bowl ad. 
It was a year ago that the White House launched Justice40. Proud of the Earth Fund team for helping drive it forward. 
Coming this September 2nd. Can't wait for you to see it.
Thanks . 25 years ago today. Note the Netscape browser. 
The news from Edwardsville is tragic. We're heartbroken over the loss of our teammates there, and our thoughts and prayers are with their families and loved ones. 
Congrats again, DJ. No one more deserving than you for the People's Champ Award. 
Today the Washington Post and the world lost an exceptional journalist and remarkable man: long-time Editorial Page Editor Fred Hiatt. I will miss his thoughtfulness, professionalism, and warm friendship. Our thoughts are with his beloved family at this difficult time. 
Welcome aboard, Michael! 
For the fourth year in a row, the Bezos Day 1 Families Fund is making donations to organizations helping families in need across the U.S. These grants will provide support including housing, food, clothing, and other resources to help families get back on their feet. 
Such a tragic loss. Warm and full of life, Glen made us laugh and lit up the room. He was a visionary, and an innovator 鈥?a true leader. Lauren and I are heartbroken and will remember the precious time we got to spend together.
Leo, come over here, I want to show you something
Not the decision we wanted, but we respect the court's judgment, and wish full success for NASA and SpaceX on the contract. 
Very proud to be one of the founding funders of Prince William's Earthshot Prize. It's easy to see how passionate and thoughtful he is about this important work. 
At COP26, Lauren and I discussed conservation of land and sea with leaders from Colombia, Ecuador, Panama, Costa Rica, and Bolivia. Together, they oversee one of the most diverse regions on earth. The  is working with them to help create the largest.
The Prince of Wales has been involved in fighting climate change and protecting our beautiful world far longer than most. We had a chance to discuss these important issues on the eve of COP26 looking for solutions to heal our world, and how the  can help. 
"closing my eyes now, I still feel that irresistible tug pulling my heart from my chest and out over the edge of the world.
"
Bill, Audrey, Chris, Glen you're about to share an experience that will forever change how you view the world. Godspeed. This is how it starts.    
Listen and be open, but don't let anybody tell you who you are. This was just one of the many stories telling us all the ways we were going to fail. Today, Amazon is one of the world's most successful companies and has revolutionized two entirely different industries. 
"A lot to still prove out here for sure, but the Rivian team is world class, and  is one of the greatest entrepreneurs I've ever met.  Now, RJ, where are our vans?!

"
New  film is amazing and fun. Loved it, and I miss Daniel Craig already. Can't wait to see who Barbara Broccoli and Michael Wilson pick next. 
No, just simple admiration. 
and Ted Sarandos and the team at  get it right so often. Their internationalization strategy isn't easy, and they're making it work. Impressive and inspiring. (And I can't wait to watch the show.) 
After many failures and setbacks in gaming we have a success. So proud of the team for the persistence. View setbacks as helpful obstacles that drive learning. Whatever your goals are, don't give up no matter how hard it gets.  
Good exchange of ideas on climate change with a lot of passion around preserving and restoring the natural world. There might also have been a side conversation about who's better ?Asimov or Clarke. The meeting was useful and enjoyable. Thank you. 
Congratulations to  and the  team on their successful Inspiration4 launch last night. Another step towards a future where space is accessible to all of us.
Discussing climate, sustainability, and preserving the natural world with President  today in Paris. BezosEarthFund ClimatePledge 
I just took a DNA test, turns out I'm 100% biggest fan. 
Hey, Alexa show everyone our upcoming Super Bowl ad. Thanks! 
Hey, India. We're rolling out our new fleet of electric delivery rickshaws. Fully electric. Zero carbon. 
Proud of the program we have in India to hire and train deaf associates at our delivery stations. Managers learn basic sign language to be able to communicate. Meeting this group was a moving experience for me. 
Amazon partners with thousands of kirana stores all over India as delivery points. It's good for customers, and it helps the shop owners earn additional income. Got to visit one in Mumbai. Thank you, Amol, for letting me deliver a package.  
Lots of fun on stage with  and Zoya Akhtar. 
Grabbing a quick selfie with  at India's small business summit. Everyone squeeze in a little tighter! 
Dynamism. Energy. Democracy.
Just landed in India and spent a beautiful afternoon paying my respects to someone who truly changed the world. Live as if you were to die tomorrow. Learn as if you were to live forever." - Mahatma Gandhi. 
Toured  in Washington D.C. with a team from Day 1 Academies. It was great to meet these kids, they're energetic and energizing. Lee is doing an amazing job unleashing their love of learning. 
Picture perfect flight . And this vehicle has now flown to space & back six times making this a new milestone. We carried 23 payloads today including thousands of postcards from kids all over the world for . Keep them coming kids; we'll keep flying them! 
Nice! Amazon ranked 1 best managed company. Definitely the result of strong teamwork from people who care deeply and passionately about customers, their fellow employees, and the environment. Huge thank you and kudos to all Amazonians. 
Excited to announce this year's Bezos Day One grants. Thank you to these 32 organizations in 23 states working to end homelessness. I recently spent time with the amazing team at Community of Hope in Washington, D.C.  one of last year's grantees.  
Congrats to David & all the veterans graduating from the Amazon Apprenticeship program who are now in technical careers! They join the more than 21,000 veterans and military spouses working at Amazon. Huge thank you to them and all who've served.
It's time to go back to the Moon, this time to stay.   
Dropped in on an AmazonFutureEngineer class at Dunbar H.S. in D.C. today. We're committed to bringing more resources to kids from underserved communities, and I'm proud to say we're now funding computer science in more than 2,000 high schools across the U.S. NextGeneration 
A record year of Emmy wins for  - fantastic work. Huge congrats to the winners and teams behind and A Very English Scandal! 
Good luck to , Phoebe Waller-Bridge, the  and  teams, and all  shows up for Emmys tonight! 
Super excited about The Climate Pledge. Impossible to do this without . So grateful to you, Christiana. 
Shout out to the new Amazonians who let me drop by their New Hire Orientation today. Incredible to welcome so many smart and passionate people from all over the world. I'm looking forward to our AmazonCareerDay events tomorrow! 
Visited the amazing  Montessori in Nashville with . Learned a lot that's going to help Day 1 Academies. By the way, nia means purpose in Swahili. Very cool. 
Today, we announced that we added 24 schools in Nashville to our AmazonFutureEngineer program. Loved celebrating the great news by building robots with students from Madison Middle School. 
We're sending two Amazon Air planes packed with tens of thousands of Amazon-donated and customer-donated relief items to support those impacted by HurricaneDorian in the Bahamas. Thanks to all the teams who are making this possible.  
Season 2 streams November 1. Can't wait. 
Rooting for team India. Good luck, India!
founded nonprofit  to inspire youth to pursue careers in STEM + visualize life in space. We asked students to send postcards w/their dreams and we'd send the cards above the Karman line to space and back. We're received thousands - they're so inspiring 
Had a great meeting with Mike George. We're hard at work building Day 1 Academies, and Mike has been busy learning from the best in the field. Here are a few pictures from his listening tour visiting the smart and kind early educators from schools across the country. 
So much fun with Caroline Kennedy yesterday at the JFKSpaceSummit. Her father's Rice speech still inspires. We choose to do these things not because they are easy, but because they are hard.
First hotfire of our BE7 lunar landing engine just yesterday at Marshall Space Flight Center. Data looks great and hardware is in perfect condition. Test went full planned duration 35 seconds. Kudos to the whole  team and grateful to  for all the help! 
Happy Father's Day. You're there for me always, and I feel it. I love you, Dad. 
My mom's incredible story. Wow. So grateful. So proud. Grit 
Got a chance to scout some of the cool tech at the first reMARS event.     
is all about bringing the best and brightest together, so it's fitting that I got to meet Leo, one of the first 100 recipients of the AmazonFutureEngineer scholarship. I have no doubt Leo is going to be an inventor of tomorrow. 
MacKenzie is going to be amazing and thoughtful and effective at philanthropy, and I'm proud of her. Her letter is so beautiful. Go get'em MacKenzie. 
Grateful on this MemorialDay to the fallen servicemen and women and their families for the ultimate sacrifice they made in defending and supporting our nation. The flag in the picture is on display on the factory wall at  to remind us every day. 
Great annual shareholder meeting today. 
At the Statue of Liberty, where my dad's being honored with a Liberty Star as part of the new museum's opening. When he came here from Cuba at 16, not only was he all alone, but he only spoke Spanish. His grit, determination, and optimism are inspiring. 
We're investing $1.5 billion in our new air hub to get you your packages faster. Three million square feet, and it's going to create 2,000 jobs. And if you're guessing that driving a front loader was fun, you're right! amazon prime 
I'm lucky enough to call her my mom. She's kind, patient, supportive, and has always encouraged me to stay curious. Happy Mother's Day, Mom! 
Blue Origin is building the infrastructure needed to unleash the next generation of dreamers. I met these young people today, and the future is in great hands.
Congrats to the whole  team! 
Been an honor & pleasure having Tom Alberg on Amazon's Board. Tom joined in 1996 and has been with us ever since - over 22 years. I'll miss his sound judgment, deep well of business; life experience, and his quick wit. He's a smart business person and even better human. Thx Tom!
Thank you , but bigger please? I want to get on! 
I've written a post about developments with the National Enquirer and its parent company, AMI. You can find it here: 
"Grateful for the journalists at the  and around the world who do the work, no matter the risk or dangers they face.
"
"PowerMax is used by 95% of Fortune 100 companies, top 10 US banks, and top 10 healthcare companies for their mission-critical applications. Our latest software release includes over 200 new features enhancing security, automation, and performance. 
"
"Honored to sign on to this cause . Every student in every school should have the opportunity to learn Computer Science.
"
Great progress  during the past 15 years. Very grateful to all of the dedicated and talented caregivers and for the broad community support.    
There's a lot to love about living in Austin, so it's no surprise that  has brought 400+ new physicians to improve access to quality health care to our community.    
"Sol will increase processing and computing power for faculty and student researchers with 18,000 CPU cores. Grateful to count  as one of 's HPC & AI Centers of Excellence.
"
"Easier. Faster. Save Money. Love to hear from our  customers like BCB Medical about how DellAPEX enables faster deployment, and flexibility to scale and grow their business.  
"
"Really enjoyed our conversation . Thanks for having me on your latest episode of . 
"
"175 zettabytes of mostly unstructured data is predicted by 2025. I see a future full of possibilities that all hinge on how effectively you use that data, and our  team is here to help.
"
Congrats to team  on another strong quarter and a big thanks to all our customers and partners. Strength in our core businesses. Cash flow generation remains strong. Track record of consistent growth, profitability, shareholder value creation. 
Congratulations to all the UT for Me graduates and DellScholars in the  ClassOf2022! Susan and I are incredibly proud of all you're already accomplished and can't wait to see what's next!  
A fun memory from 34 years ago.Dell revenues in 1987 (FY'88): $159 million. Dell revenues in 2021 (FY'22): $101 billion. CAGR = 20.9% 
There are more mules than unicorns
Great meeting with  this morning.  has been actively investing and growing in  for 35 years. 
"It is great to see so many of our customers and partners in person here at DellTechWorld. Thank you for joining us!
"
As I explained in some detail in the structure  has proposed for  go private is a fine way to proceed. I am in constant amazement by those who question it. 
Here are the similarities and differences between  take private of  and our  take private in 2013 and  take private in 2016
"At  we're committed to building a better world with our customers, partners, and communities. One part of that is designing for circularity. 
"
Thanks. Great to be with you to expand our  +  partnership and so glad you enjoyed.   
"Our  teams have played a key role in our continued success.  has gained share in 33 of the last 37 quarters. Looking forward to seeing you at DellTechWorld.         

"
Thanks to our customers, partners and team members for making us 1 in.      
Susan and I are incredibly proud to support our Dell Scholars as they work toward their college degrees.  We're cheering for you all the way!      
Congratulations to Scottie Scheffler for winning the 2022 !!  
Thanks! You've had your own amazing parallel adventure during much of the same time period and I've looked up to you in more ways than one. So glad you enjoyed the audiobook
"Win the right way or it's not a win! This is our culture . Thanks to all of you for living it every day.
"
Keeping Austin Weird StPatricksDay   
Very fun chat with top venture capitalist and great friend  at SXSW on all things Austin  , VC, AI, Crypto, Web3,  + PlayNiceButWin. 
"I'm getting ready for DellTechWorld. Looking forward to seeing you there in person!

"
Susan and I are committing $15M to support families in Ukraine. We firmly stand with the people of Ukraine and everyone who has generously offered support during this humanitarian crisis. We pray for safety and peace for Ukraine and the world.  
"Thanks to our customers, partners, and team members for helping  achieve our best year ever with record revenue, operating income, cash flow, and EPS!  Revenue $101 billion 17%. CSG Revenue 27%.EPS 27%.+ New quarterly dividend.  

"
"Big Thanks to the 14,000+ customers who have deployed nearly 200K nodes since VxRail was introduced 6 years ago!  And now it's ""a clear gold pick by the judges"" in this year's  Storage Product of the Year awards.  
"
So much fun. I enjoyed celebrating with  and our entire  Team!          
It's exciting to see  partners  get the recognition they deserve for creating sustainable livelihood opportunities for so many in South Africa.  
"At  we are the hybrid and multi-cloud platform for the digital future. All delivered through consistent cloud operations, as-a-Service. 
"
Thanks! So glad you enjoyed   
"11 million pixels of amazing   

"
"Susan and I are excited about the growth opportunity in women's sports and specifically. Proud to support a league that is committed to empowerment.

"
Congratulations brother! 
Many Thanks!      
"Exactly right . Is Empowering Developers with a DevOps-ready IT Infrastructure. 

"
Much appreciated !  
"I am an optimist and a realist. Two years after we first heard of Covid-19, I'm here to say we should embrace a future of possibility and progress.
"
I'm looking forward to it as well . 
"The rollout of 5G is important, but as  noted, it's equally important we get the infrastructure right.  is ready with our telecom solutions to help make it happen.  
"
Thank you so much 
Much appreciated ! And for the great partnership over decades with you and .      
Thanks ! Glad you're enjoying. The audiobook version is also fun    
A very fun morning with and many more celebrating  at the       
"22 Tips For Security Teams in 2022 from  

"
Thanks so much,  and for your passion and love for technology and our customers for almost 20 years!      
Susan and I are excited to kick off GivingTuesday with a $38M match toward building out  Community First! Village, the most talked-about neighborhood in Austin. We hope you'll join us in that effort.    
"A very big thanks to our customers, partners, suppliers, and dedicated team!     


Commercial PC Rev +40% Y/Y
HCI +47% Y/Y
Data Protection +26% Y/Y
Mid-Range Storage +18% Y/Y 
RPO $36B +32% Y/Y
TTM Cash flow from ops $13B +45%

 "
Thanks very much ! 
Thanks   
True story. This and much more are all in my new book 
Thanks very much!       
I hope you enjoy it . Looking forward to hearing the PlayNiceButWin anthem        
Does anyone know what happened to these? 
Proud to share the work of  partner , a company with a mission of bringing motivated individuals from underserved communities into the global digital economy.   Team's wishing you all the best with your first Summit!    
Thanks  
Congratulations  on your continued success! 
Thanks     
Much appreciated !      
From 6 years ago. Even more true today.Committed to Independence and to Open Ecosystem 
Thanks .  Enjoy PlayNiceButWin!      
Good times!     
A very big thanks to all the readers and listeners of PlayNiceButWin as it debuts at 2 on the  Business Bestseller List    
Coming soon to a theater near you. Based on a true story PlayNiceButWin 
Glad you enjoyed PlayNiceButWin and thank you       
Thank you     
Thank you !  
Thanks  for your friendship and partnership over many decades!         
"I hope these 21 principles, traits, ideals,
and lessons that I've learned from PlayNiceButWin are helpful to others. "
Enjoyed our discussion !
A big thanks and with great appreciation to   
"Very fun podcast with.

"
"Proud  can support the Dept. of  and mission with the next generation of PowerEdge.  
"
"At , we are incredibly proud to stand alongside  and  as we continue to set the bar for high performance computing. 
"
Loved being with
"Thank you !     

Alright, Alright, Alright! 

Who's ready to PlayNiceButWin? "
"Thank you ! 

One week until PlayNiceButWin is released "
The first hard copies of PlayNiceButWin just showed up. Super excited for the October 5th release! 
"In this Data Era, autonomous operations will be essential to more and more businesses. Hear more on Sept 22 during this  event hosted by Mark Hamill.
"
"Coming on October 5th  
"
A very Happy 5th Anniversary   to everyone  and a huge thanks    to all of our customers, partners, and team members!    
Which will create the most data? Multiverse; Blockchain/Crypto; Unstructured machine data; Social media
Here we answer all of your questions about Windows 11 
It was exciting to do the audiobook version of PlayNiceButWin in  where legends like  have recorded before. The audio, digital and hardback versions will all be available Oct. 5. 
"Finished recording the full audiobook for those who prefer to listen PlayNiceButWin

 "
"The 1 enterprise storage provider is now available as-a-Service. Check out our simple online pricing calculator. 


"
Happy 40th anniversary to the IBM PC. It was the start of a great adventure for many, myself included.  
Updated for 2021. Thanks  to our Customers + Partners for making   1 in All-Flash Arrays!         
Much appreciated 
"Well-deserved recognition for 
"
"I agree, for proper accountability, we must measure and share how we are doing with our goals. I'm optimistic we can build an amazing future and a more sustainable world.   
"
"“...fast-paced and humorously told... Business news nuts who love swashbuckling stories will feel right at home.” – Thanks    @PublishersWkly! #PlayNiceButWin
https://t.co/wp4nHnF7qP"
Huge thanks  to our customers, partners, and amazing team for making us the Most Desired Brand in India     
As generalelectric rises to the challenge of building a world that works,  will give them the technology to move fast and innovate.
"Honored thatTokyo2020 is being powered by to reliably store and simply manage more than 7,000 hours of athletic heroics across its networks and streaming platforms  
"
Respect 
Big THANK YOU  for your tremendous leadership at during these past 7+ years. You've built an amazing foundation while overcoming obstacles, that will continue to serve our community for generations to come. Looking forward to seeing what you do next. 
More than 80,000 children die tragically from drowning each year. This World DrowningPreventionDay, we remember that simple measures like these youth swim lessons supported by drowning prevention program can save lives. 
Voters in cities in AZ, GA, MI, MN, PA & WI played a central role in the general election. Giving those states a bigger role in the Democratic primaries would better reflect voters' priorities and give us the best chance of winning in 2024; beyond. 
Local climate action is about improving lives. convened cities for a discussion on implementing solutions to meet air quality, public health; climate goals. These solutions from their conversations are a great start: 
As gun violence continues to devastate communities nationwide, today's MayorsAgainstIllegalGuns summit will help mayors share strategies to tackle this public health crisis and hold the gun industry accountable.  
Millions of Londoners are now benefitting from cleaner, healthier air thanks to this innovative effort. It's a powerful example of what's possible as mayors and local leaders take on the challenges of fighting climate change and protecting public health. 
Today I'm meeting with entrepreneurs who are taking big bets on themselves & their communities at the  Summit. From the pandemic to inflation, small business owners face extraordinary challenges. Some advice I shared with them:MakeSmallBig 
Business leaders often receive executive training to grow their skill set - but there's no equivalent for local leaders. Our  Initiative provides professional development for mayors. Learn more about the sixth class of mayors in the program.  
reflects on four lessons the gun safety movement has learned since the mass shooting at Sandy Hook Elementary School: 
Happy 80th to my friend Harrison Ford. Thanks for protecting the environment and galaxies far, far away. 
We've needed an ATF director for 7 years - and Steve Dettelbach's confirmation today shows the Senate is taking the gun safety movement seriously.
Our  &  summer internship gives students a meaningful, hands-on experience &amp; immerses them in the work ethic that defines our company. Great to meet with the 2022 interns this week and share some of the career lessons I've picked up along the way. 
The shocking assassination of Shinzo Abe robs Japan of a forward-looking leader and the U.S. of a great friend. It was an honor to welcome him to our company headquarters in 2015 for a speech on the future of the Japanese economy. 
This Fourth of July, I'm taking a moment to ketchup with friends and family. Hope you relish the holiday, too. 
We have the technology to stop burning coal and we have a track record of achieving results not imagined possible. We're not going backwards. 
At , we believe strongly in a culture of entrepreneurialism and what it can accomplish. Today, we're proud to announce new funds for , the early-stage venture fund focused on the future of work. 
Looking forward to welcoming Vice President of the European Commission  to our London HQ this evening to discuss ways to build a successful EU-UK relationship post-Brexit.
Global overfishing threatens key ocean ecosystems and the lives and livelihoods of fishers. Glad to see the Biden administration is taking steps to combat illegal, unreported, and unregulated fishing. Protecting the ocean will protect the climate and lives around the world. 
At , we're proud of our 100% score from the . Understanding & respecting each other leads to change in our workplace and around the world. The lights at Bloomberg HQ in New York shine with rainbow lights to celebrate our LGBTQ+ community this New York Pride weekend. 
Every June, we're reminded of how far we've come in the fight for LGBTQ+ rights and recognition but Friday's Supreme Court decision shows that the fight is far from over, and challenges and threats to hard won victories and future progress remain with us. 
The Supreme Court's opinion on NY State Pistol & Rifle Association v. Bruen is completely out of touch and shows an extreme vision for life in the US. This decision will make it harder for mayors and police in cities like NY to fight gun violence in a time when crime is surging.
One in ten deaths is caused by tobacco use. 's move to eliminate nicotine from cigarettes is major step toward reducing smoking, protecting children from addiction, and saving lives. 
A Q&A with  president  on how the bipartisan gun bill will save lives, why the parties coming together lays groundwork for more progress, and why "This is the moment this is going to happen." 
This weekend,  LP HQ shines in red, black and green in honor of Juneteenth, a day commemorating the end of slavery in the U.S. During this time, we remember our country's past and remain steadfast in our commitment to a more just & equitable future. 
And like Big Tobacco, the fossil fuel industry's false narratives will fall as we continue to build robust, global data about the ways fossil fuel emissions harm people's health, damage communities, and change our climate. 
If we want a cleaner future for our planet, we need to put coal in the past.That's why the  RacetoZero campaign's criteria now emphasizes the need to phase out fossil fuels & end new coal projects. It's a big step in the fight against climate change.  
Black Chapel, the  2022 summer pavilion designed by , takes inspiration from multiple cultures and techniques to create a dramatic space unlike anything else. If you can, be sure to visit before it closes on October 16.  
Clean energy is the future. The GFANZ APAC Network will harness leadership and innovation from around the region to help dramatically accelerate the transition to a net-zero economy: 
 has drawn brilliant students & teachers from around the world - &amp; attracted new companies to New York. The school shows what's possible when the public; private sectors combine strengths; resources. Great to be on campus to celebrate the school's 10th anniversary. 
Don't let U.S. Senators offer empty rhetoric after mass shootings we need to hold them accountable for public safety. Text BOLD to 644-33 and  will connect you so you can tell them yourself: dontlookaway. 
Building on 's commitment to improve data transparency, and my work as co-chair of GFANZ, President  & I are creating a Climate Data Steering Committee to advise on how to create a public platform for climate transition data:  
Tomorrow is National Gun Violence Awareness Day, and last night's mass shooting in Tulsa, OK added another devastating reason to stand up for common sense gun safety laws that will help protect our schools, supermarkets, hospitals, places of worship, and neighborhoods.
Congratulations to Mexican President , who received the 's WorldNoTobaccoDay Award for prohibiting tobacco advertising and creating smoke-free environments throughout the country. His public health impact will be felt for years to come. 
We all deserve the right to learn, buy groceries, go to the movies, pray, and live our every day lives safely.  Donate to  by midnight EST and I'll triple-match your contribution to the grassroots fight against gun violence: 
Today marks 20 years since the end of recovery operations of Ground Zero. These heroic efforts took a terrible toll on the health of thousands of first responders, recovery workers, & community members honoring their sacrifice couldn't be more important. 
. and his unstoppable  team inspire me with their work to provide relief & comfort to those in need, one plate at a time. I'm glad more people will get to see how their food first responders make an impact in WeFeedPeople, now streaming on . 
To stop gun violence and save lives, we all have to do more. Donate today to  and I will triple match your gift. Please share this with your friends and family. 
As we mourn the horrific murder of at least 19 students and 2 teachers in Uvalde - following the racist mass shooting in Buffalo that killed 10 Black people - we also remember George Floyd, who was murdered two years ago today.
Us engineers know how to stick together.Congrats to the team ! Can't wait to try it. 
The pandemic has underscored the need to prevent noncommunicable diseases such as cardiovascular disease, diabetes, and cancer - and, as  pointed out at WHA75, it's promising to see  Member States taking action to save lives. 
Don't let planning get in the way of doing.
Fighting air pollution protects public health, combats climate change, and expands economic opportunity all at the same time.Today's commitment from 10  highlights African leadership and builds important momentum ahead of COP27.  
At the NewEconomyGateway Latin America convening, kicking off today, global and regional leaders will discuss pressing issues from the economic effects of the war in Ukraine to catalyzing innovation-led growth. 
Our work to save & improve lives around the world is informed by data. Hear from  on how data influenced our $100M gift to 4 historically Black medical schools to reduce student debt a major challenge to increasing the number of Black doctors.  
The horrific mass shooting in Buffalo is another tragic demonstration of the need for stronger gun laws - and more accountability for those in media and politics who have been elevating white supremacy theories that inspire these hate-filled atrocities. 
In partnership with 's GreenwoodInitiative,  selected 3 cities Cincinnati, OH, Mobile, AL, & South Bend, IN  where our CityStart program will help develop; implement creative solutions; prioritize racial wealth equity:  
There is hope climate-sensitive approaches like our 50 Reefs effort are making a big difference in protecting coral reefs in the face of a warming world.  
The climate crisis is moving fast. We have to move even faster. 
A single incident of gun violence has traumatic consequences. ClaudeGotShotPBS profiles three strangers whose lives are intertwined by acts of gun violence and premieres on  at 10 PM EST.  
I believe that cities like London & New York can come back strongly from the pandemic - because we've come back from big challenges before. Glad to welcome  to NYC and discuss his new tourism campaign, Let's Do London. 
"Small businesses are the engines of innovation and new ideas. 

"
"How it started? How it's going?  Great catching up with  co-founders Charles Zegar, Tom Secunda, and Duncan MacMillan

"
In 2021,  strengthened our relationship with partners to take urgent action on climate, public health, education, and more. As CEO  outlines in her letter in the Annual Report: collaboration is at the heart of our work.  
When  co-founder  gives career advice, the world listens. His book, The Startup of You, is being re-released for its 10-year anniversary and it's a must-read for anyone looking to carve out their career path.
After pandemic setbacks and learning loss, we can't let anything stop us from giving kids the education they deserve.  announced $100M to  Promise Academy and $100M to  so more NYC students can unlock their potential. 
 is glad to support the   Marcus National Blood Services Center - the first underground, shielded blood bank - to help save lives in the face of bombs and rocket attacks. 
This is a one of the most significant moves in over a decade to take on the tobacco industry, and it's a major step forward in protecting kids from the ravages of tobacco-related disease. 
This week marks the Days of Remembrance of Victims of the Holocaust. As we see anti-Semitism continue to spread, we need to make it clear: There is no acceptable level of anti-Semitism, and we need to call out discrimination, whether it comes from the right or the left.
Communicating & collaborating across cultures are critical skills for students to develop.  new report shows that investing in civic education which brings students together across borders teaches young people just that.  
Demand from families for public charter schools is soaring. To help  Promise Academy &  meet increased demand,  is announcing $100M to each school as part of our investment in improving education in the U.S. 
Congratulations to President . The vote is an affirmation of his leadership in building strong partnerships, including on climate change. Looking forward to continue working with him on accelerating global efforts to reach - and exceed - the Paris Agreement goals. 
"We need all hands on deck to fight climate change. At , we're tackling the climate crisis from every angle through our company's operations and products, our philanthropy, and our collaborations with partners and industry peers.
 "
Transportation is the single biggest contributor to U.S. carbon pollution. new report outlines how cities and states can reduce transport emissions and help meet our climate goals.  
Cancer toll knows no borders and nearly 10 million people die of it every year. 's International Cancer Coalition's paper shows the more partners we can bring together from around the world, the more lives we can save. 
Pandemic learning loss is a crisis - and without urgent action, many kids will never catch up. To help students who need an extra boost,  and partners are committing $50M to create and expand summer programs at NYC public charter schools.  
I've relieved to hear that the  staff who were injured when a missile struck their restaurant in Kharkiv are recovering. Their courageous & inspiring team will continue feeding people at a different location. Couldn't be prouder to support their life-saving work. 
Wishing a very Happy Easter to everyone who celebrates!
Wishing peace and happiness on Passover to all who are celebrating. 
I must have read Johnny Tremain hundreds of times as a kid so being honored by , the very Church that set my imagination on fire, is very special to me. 
AsphaltArt Initiative projects help cities rally residents to make public spaces brighter & safer. We're expanding the program in Europe; cities can apply for grants to improve street safety, revitalize spaces; engage communities.  
As more countries invest in preventing noncommunicable diseases, they can save & improve millions of lives, while strengthening economies now and for the future. Glad to see; many of our partners gather today to discuss progress; solutions at ISD2022. 
This WorldHealthDay, reproductive health champions like Nancy Northup and the  team need our support more than ever. Their work is critical to advancing reproductive rights around the world - and protecting them here in the U.S. 
Today I had a chance to talk with refugees at the  in Jordan. It's been 11 years since the Syria crisis began and  has been there from the start, relying on partners like  to provide vital health services to 81,000 refugees. 
Amid the recent surge in terrorist attacks in Israel, mayors will play a critical role in helping to keep communities safe. A new program  is launching will help mayors in Israel by providing resources & training that match their resolve: 
Thanks for welcoming me to Jerusalem, Mayor . I'm glad we had a chance to discuss the challenges facing local leaders in Israel, including the recent rise in terrorism, & how  can support efforts to improve safety; services in Jerusalem; across Israel. 
I was honored to meet with President . We spoke about the resolve and courage of the Israeli people in the face of the recent terrorist attacks, and about the ways we support local leaders as they confront difficult challenges. 
 and  are teaming up to help children get the education they need to pursue their dreams at public charter schools in the south.  & I explain how our new $10M initiative will help provide more teachers; schools to empower Black students: 
Net-zero climate commitments alone are empty promises. We need action not words. Today's announcement from  will help ensure cities, businesses, and investors actually walk the talk about cutting emissions. 
We have the technology and the know-how to stop burning coal, right now.
Achievement gaps between Black students & their peers widened dramatically during the pandemic. I write about how  &amp;  initiative to create new public charter schools in the South will help close that gap:  UNCFK12.
The 2021  finalists & winners are making an impact with their ambitious ideas:will plant 10K new corals by July, will become the independent monitor of Costa Rica's deforestation pledge made at COP26
Reauthorizing the Violence Against Women Act will save lives but we must do more. writes how we can address the dating partner loophole. 
Celebrating our team's resilience and hard work over the past two years at 's European HQ in London. 
Representation matters. new EU Women in Finance initiative will offer young women dedicated training on capital markets - and the opportunity to learn from leaders shaping the future of finance in Europe.
Climate risk disclosure is one of the most important tools we have to mitigate the worst outcomes of climate change.  deserve credit for taking this step referencing the  recs to help position the U.S. to lead the way forward.
The NewEconomyGateway Latin America convening will gather 200+ private and public sector leaders in Panama City to discuss the region's economic future as it rebuilds from the devastation of COVID and navigates an increasingly divided world.  
Great to see the Bangladesh government take the lead on a program that will reduce child deaths from drowning through the use of community daycares.  is glad to have supported these efforts since 2012, resulting in this important program. 
By using synthetic nicotine, e-cig companies are avoiding public health protections for flavored tobacco products & still hooking teens. With millions of kids still using e-cigs, we must get synthetic nicotine products off the market. 
The development of COVID-19 vaccines has been one of the most amazing stories of the 21st century.  CEO Dr. Albert Bourla's new book "Moonshot" is an inspiring reminder that for all the challenges we face, we're living in a time of extraordinary possibility & potential. 
Methane emissions from human activity are largely invisible, but harmful for the planet. partner  is helping change that. By 2025, they'll have a constellation of 20+ satellites providing unprecedented, real-time data. 
Bloomberg stands with the world in condemning the invasion of Ukraine as an abhorrent disregard of international law and human rights. Through our philanthropic work, we're committed to supporting our partners on the frontlines. 
Today, Mayor  is taking an important step to expand London Ultra-Low Emissions Zone, a key solution to address air pollution, tackle carbon emissions driving the climate crisis, and protect the health of all Londoners, especially its children. 
president Ron Daniels has become a leader in creating equitable access to higher ed and his new book "What Universities Owe Democracy" is making him a national voice in challenging universities to do more to promote & protect our democratic values. 
Welcome  as Egypt's High-Level Climate Champion. As , he and  will raise local climate leadership towards winning the Race to Zero & Race to Resilience ahead of COP27. 
"report paints a devastating picture of the suffering & disruption that climate change is already causing. Leaders in the public; private sectors should take a hard look at what they're doing right now to solve the problem. 
"
Noncommunicable diseases claim nearly 41 million lives each year.If we follow these 16 "best buys" outlined by the , we can make progress toward a healthier future. 
I'm concerned that, without an immediate course correction, Democrats are headed for a wipeout in November up-and-down the ballot. 
Cyndi Lauper is a great New Yorker whose true colors have long been seen in her strong support for the LGBT+ community - was always proud to stand with her. 
Well said, Prime Minister . Winning the battle against climate change depends on our resolve to do more, faster and to help nations that are committed to creating a clean energy economy, like India, lead the way. 
The  is inspiring a new generation of innovators to develop solutions to fight climate change. Nominators like  are helping the Earthshot Prize find ideas that will help repair our planet & improve life for all. 
America's cities are one of its greatest strengths and competitive assets. The more we unlock the creativity and energy of cities with federal dollars, the better. 
Telegram is among the top 5 most downloaded apps in the world. Of these top 5 apps, Telegram is the only one that doesn't spend billions on marketing to buy downloads. In a way, we are the only app that is on the list purely because it is genuinely loved by the people.   
Telegram: the app at the heart of Ukraine's propaganda battle 
"Happy New Year!   
"
Public calls to violence have no place on Telegram 
Today I outlined the monetization strategy of Telegram. It will allow us to remain independent and stay true to our values for decades to come 
Exactly 7 years ago Telegram started as an iPhone app. Today we are launching encrypted Video Calls first on Android due to reasons explained below. Unlike 2013, 2020 is a year when most mobile apps (including Telegram) are best used on an Android phone. 
We enabled our anti-censorship tools in Belarus so that Telegram remained available for most users there. However, the connection is still very unstable as Internet is at times shut off completely in the country. 
How the US threat to ban TikTok can destroy the Internet 
7 Reasons Every iPhone User Should Be Worried About the App Store 30% Tax 
Apple and Google impose an insane 30% sales tax on all digital goods sold on every mobile phone in the world. The result users pay higher prices, start-ups and entire industries get destroyed or never appear. Regulators have been ignoring this absurdity for 10 years. 
Recent events showed once again that all WhatsApp users are at risk. My thoughts 
We support free speech and peaceful protest, but terrorist propaganda has no place on our platform. The success of our ongoing anti-ISIS efforts proves that you don't have to sacrifice privacy for security. You can and should enjoy both. 
"Why WhatsApp will never be secure 
"
So what's the main use case for archiving chats - why do some folks request this feature?
"Should I start announcing Telegram product updates here   

 "
Apple stopped approving Telegram for iOS updates globally 1,5 months ago after Russia ordered a block on Telegram. More here 
Thank you, each and one of the 12,000+ people who stood up to support the freedom of internet and Telegram today in central Moscow. You make me proud and excited to be Russian. 
Massive overheating in one of the Telegram server clusters may cause some connection issues for European users within the next couple of hours. Apologies for the inconvenience the problem is being solved.
For 7 days Russia has been trying to ban Telegram on its territory with no luck so far. We were able to survive under the most aggressive attempt of internet censorship in Russian history with almost 18 million IP addresses blocked. 
Within the last two days, Russia blocked over 15 million IP addresses in attempts to ban Telegram on its territory. Regardless, Telegram remained available for the majority of Russia's residents digitalresistance 
It is telling that authoritarian governments (e.g. Russia) are trying to block Telegram over encryption, but are more relaxed when it comes to other encrypted messaging apps.
Privacy is not for sale, and human rights should not be compromised out of fear or greed. 
A few words about the power outage in our European server cluster earlier today 
"This week, over 700,000 new users are signing up for Telegram each day. The annual user growth of Telegram surpassed 70% YoY in most markets. I used the 200M opportunity last week to write about what Telegram stands for. 

"
Threats to block Telegram unless it gives up private data of its users won't bear fruit. Telegram will stand for freedom and privacy.
Telegram is back in the AppStore after being absent there since midnight CET. Every day 500,000+ users download Telegram for Android and another ~100,000 download Telegram for iOS.  Check out yesterday's update for both platforms: 
I am unlikely to take part in any dinners/events while in Davos, so please be careful with events that have me as their confirmed guests
If you see or receive offers to "buy Grams", let us know at 
Not sure why some media would refer to  as Russia-based. We have no servers, developers, companies, bank accounts or offices in that country.
While apps like Telegram and Signal are currently blocked by the Iranian authorities, WhatsApp remains fully accessible in Iran.
A Telegram channel (amadnews) started to instruct their subscribers to use Molotov cocktails against police and got suspended due to our "no calls for violence" rule. Be careful there are lines one shouldn't cross. Similar case from October 
Attention: Telegram publishes its official announcements only at  Everything else is most likely scam.
Due to the insane growth of late, messages were being delivered slower than usual at ~5pm GMT today. We've made some tweaks, should be OK tomorrow.
In addition to privacy, Telegram defends the freedom of speech. 
I hope  doesn't mind this   
Telegram 4.4 is out! 
Telegram will stand for freedom and privacy; charges against us coming from specific countries won't change a thing. 
A few words about the recent power disruptions in our Asian cluster and also about our unexpected growth in China 
It seems I am not going to Iran anytime soon. Iran files charges against  CEO 
Yesterday a fraction of  users could experience connection issues for about an hour. More about this here 
"Some thoughts on 's story about US agencies' attempts to bribe a developer of  last year

"
Telegram is the only mass market messaging app to have 100% open API and open source apps. New rules for this API 
Hats off to the largest democracy in the world. Supreme Court of India ruled that privacy is a "fundamental right": 
"When it comes to popular / usable messaging apps, Telegram is the most secure way of communication:

"
Celebrating Telegram's 4th birthday  600,000 new users sign up daily, 50+% organic annual growth in MAU/DAU   
For those wondering what "Instant View" is, I posted this detailed explanation in my channel  
Leaving Indonesia after a few great days in this beautiful country. More about how Telegram is doing in Indonesia 
Nice features for users of large groups and Telegram Desktop relieved.
In Jakarta, meeting with local teams brainstorming ways how to eradicate ISIS propaganda more efficiently.
If you ever see a clickbait headline saying "Telegram moved its servers to Iran / North Korea / Mordor", read this 
So the SEC just banned US companies and investors from taking part in the future of global economy. 
Good night, Europe! Night mode at Telegram Desktop 1.1.8 
Telegram 4.1 features 10K max group size, powerful tools for group/channel admins and ways to bypass censorship 
We've no issue with formalities, but not a single byte of private data will ever be shared with any government. 
Super impressed by 's 42, a programming school done right in so many ways. It is definitely the future of education.
Google says government-backed attackers may be trying to hack me. I never use Gmail for important stuff, but somehow I am not surprised. 
Telegram has announced a 30-day $200,000 crowdsourcing competition for those who know HTML5  
Introducing Video Messages in Telegram 4.0  
"Suddenly lots of love from Latin America. 
"
Why Telegram is partially or fully blocked in countries like China, Saudi Arabia or Iran while WhatsApp is not. 
Stickers with  have instantly gone viral  
The source code of Telegram for iOS and Android is open and free. Enjoy!   
Apple, a company worth 750B+ and employing 115K+ people, needs weeks to review a simple  update. Mismanagement? 
Why banning end-to-end encryption will do more harm than good?
My new passport photo is strangely suitable for media articles about terrorists using Telegram    
A major security flaw was found in WhatsApp today, and some media wrongly claimed Telegram had the same issue. 
The CIA didn't break Telegram encryption. They hacked iOS and Android. Naming any particular app here is misleading. 
80% of the people introduced to me by an e-mail want to "jump on a phone call". I never do phone calls. It's obsolete and intrusive.
Android Wear 2.0 turned out to be a great platform capable of supporting fast and slick 3rd-party apps. Everything WatchOS should have been. 
Here's the reason why countries like China don't block WhatsApp but block secure apps like Telegram: 
Remember all those experts bullshitting the public about how secure WhatsApp was? They might be working for US gov: 
Some media claimed Telegram did little or nothing to stop ISIS from using its platform. Nothing can be further from the truth! 
I guess there's a billion people on this planet wishing to move to Germany. If I were Germany, I would select the top .1% of them via tests.
If a bunch of phishers can influence elections in the most powerful country on this planet, we all need another planet.
Well done    
Facebook's ideals: As fake as its fakest news 
Trusting a US-based company for secure communication was naive before today. But starting today, it is pure madness 
Trump's victory showed that the so-called experts and mainstream media didn't have a clue. Should've been obvious since Brexit though.
Sad to see "non-governmental" organizations acting as PR tools for governments and corporations.
6 Reasons you should stop using WhatsApp  + EFF's 4 biggest security concerns about WhatsApp 
"I'm turning 100000 years old today. 
In binary."
No. Respect for privacy and human rights is what makes Europe different from radical groups it opposes. 
We launched Telegram for iOS exactly 3 years ago. Encryption, bots and much more are now mainstream.
Ever wondered why oppressive regimes like China or Bahrain block Telegram, but leave Whatsapp available?  
"...stop using WhatsApp. You can also switch to Telegram messaging app with better privacy and encryption for users" 
Even for 10% of something like this security experts would tear Telegram apart with hundreds of NEVER USE IT tweets. 
Politicians all over the world switch to  
"Artem Vaulin's arrest was possible because he used Facebook and made a purchase on iTunes
"
"Those who would give up essential Liberty, to purchase a little temporary Safety, deserve neither Liberty nor Safety". Ben Franklin, 1755.
A Spanish town will hold a referendum via Telegram to decide the name of 8 streets 
Does "incognito mode" sound better than "secret chats"?    
Users from troubled countries: make sure you have 2-step verification enabled in Telegram and other services 
Strange that Fortune trusted some BS story from a low quality blog. We never had any acquisition talks and no plans 
With Telegram, A Reclusive Social Media Star Rises Againvia  
Pope Francis ditches WhatsApp and is guiding young Catholics through Lent on Telegram  via qz
As I predicted, ISIS launched its own messaging app. Lobbying backdoors in mainstream apps makes little sense now. 
I confirm, Telegram traffic is partly limited in Saudi Arabia since yesterday evening. The reasons are unknown. 
A quick demo of how Telegram inline bots work with  and  integrations. 
Telegram's new inline bots make it easy to send Giphy, YouTube, Wikipedia, IMDb content  via 
Who is Telegram founder Pavel Durov? (Hint: a talented photographer) 
When two people believe opposite things, chances are that one of them is wrong. It pays to find out if that someone is you. That's why I believe you must appreciate and develop the art of thoughtful disagreement. 
If both parties are peers, it's appropriate to argue. But if one person is clearly more knowledgeable than the other, it is preferable for the less knowledgeable person to approach the more knowledgeable one as a student and for the more knowledgeable one to act as a teacher. 
The answer doesn't have to be in your head; you can look outside yourself. If you're truly looking at things objectively, you must recognize that the probability of you always having the best answer is small, so it is invaluable to know what you don't know. 
Open-mindedness doesn't mean going along with what you don't believe in; it means considering the reasoning of others instead of stubbornly and illogically holding on to your own point of view. 
Most people seem much more eager to put out (convey their thinking and be productive) than to take in (learn). That's a mistake even if one's primary goal is to put out, because what one puts out won't be good unless one takes in as well. 
People typically try to prove that they have the answer even when they don't. Why do they behave in this unproductive way? It's generally because they believe the senseless but common view that great people have all the answers and don't have any weaknesses. 
Most people make bad decisions because they are so certain that they're right that they don't allow themselves to see the better alternatives that exist. 
Radical open-mindedness is motivated by the genuine worry that you might not be seeing your choices optimally. It is the ability to effectively explore different points of view and different possibilities without letting your ego or your blind spots get in your way. 
In addition to your ego barrier, you (and everyone else) also have blind spots areas where your way of thinking prevents you from seeing things accurately. 
It'slike Dr. Jekyll and Mr. Hyde, though your higher-level you is not aware of your lower-level you. This conflict is universal; if you pay close enough attention, you can actually see when the different parts of a person's brain are arguing with one another. 
When I refer to your go barrier,I'm referring to your subliminal defense mechanisms that make it hard for you to accept your mistakes and weaknesses. 
The two biggest barriers to good decision making are your ego & your blind spots. Together, they make it difficult for you to objectively see what is true about you; your circumstances and to make the best possible decisions by getting the most out of others. 
One of my investment principles that is very relevant now is "don't always bet on up." Always betting on up, which is what almost everybody does, is both a mistake for investors and damaging to the economic system. In this post I hope to convey how & why.
Some people are good at knowing what to do on their own; they have good mental maps. Maybe they acquired them from being taught; maybe they were blessed with an especially large dose of common sense. Whatever the case, they have more answers inside themselves than others do.
Write down what your one big thing is (such as identifying problems, designing solutions, pushing through to results) and why it exists (your emotions trip you up, you can't visualize adequate possibilities). 
Ask others for their input too, as nobody can be fully objective about themselves. 
Ideally, someone other than you should be objectively measuring and reporting on your progress. 
People who push through successfully have to-do lists that are reasonably prioritized, and they make certain each item is ticked off in order. 
You need to push through and that requires self-discipline to follow your script. It's important to remember the connections between your tasks and the goals that they are meant to achieve. 
I love the 4th of July for being the quintessential American holiday w/ barbecues, fireworks, friends, family.
A plan can be sketched out and refined in just hours or spread out over days or weeks. But the process is essential because it determines what you will have to do to be effective. 
This includes all the granular details about who needs to do what tasks and when. The tasks, the narrative, and the goals are different, so don't mix them up. Remember, the tasks are what connect the narrative to your goals. 
Sketch out the plan broadly at first (e.g., hire great people) and then refine it. 
You only need to find one that works.
Replay the story of where you have been (or what you have done) that led up to where you are now, and then visualize what you and others must do in the future so you will reach your goals. 
You will have to get over your reluctance to assess what people are like if you want to surround yourself with people who have the qualities you need. That goes for yourself too. 
Sometimes you know that you are going over a waterfall and there is no way to avoid it. Life will throw you such challenges, some of which will seem devastating at the time. 
Flexibility is what allows you to accept what reality (or knowledgeable people) teaches you; self-accountability is essential... 
I hear it commonly said that inflation is the big problem so the Fed needs to tighten to fight it and everything will be good. I believe this is both naive and inconsistent with how the economic machine works. 
Achievement orientation is important, but people who obsess over a $1,200 pair of shoes or a fancy car are very rarely happy because they don't know what it is that they really want and hence what will satisfy them. 
Take passion, for example. Without passion, life would be dull; you wouldn't want to live without it. But what's key is what you do with your passion. 
A proper goal is something that you really need to achieve. Desires are things that you want that can prevent you from reaching your goals. Typically, desires are first-order consequences. 
In 1971 when I was a young clerk on the floor of the New York Stock Exchange, the United States ran out of money and defaulted on its debts. That's right, the US ran out of money.
If you can do these five things well, you will almost certainly be successful. Here they are in a nutshell: 1. Have clear goals.2. Identify and don't tolerate the problems that stand in the way of your achieving those goals. 
To be great, countries must have strong education, which is not just teaching knowledge and skills, but also strong character, civility and work ethic. 
All successful people are good at this.
People who do this fail because they are stubbornly stuck in their own heads. If they could just get around this, they could live up to their potential.This is why higher-level thinking is essential for success. 
Over the last few years, three big things that hadn't happened in my lifetime prompted me to do the study that led me to publish Principles for Dealing with the Changing World Order. 
This evaluation and improvement process exactly mirrors the evolutionary process I described earlier. It means looking at how to improve or change the design or people to achieve your goals.
Tomorrow is World Oceans Day, and as you probably know, I am crazy about ocean exploration. I do it through my initiative  which puts great scientists on a great ship with great media folks who capture everything that鈥檚 going on. (1/3)
How you work with others to get what you want is essential to being successful. When people do that in organizations, that is their culture. Their culture is their destiny. I've been asked by  to explain what I did to achieve this goal in building Bridgewater.
For the most part, life gives you so many decisions to make and so many opportunities to recover from your mistakes that, if you handle them well, you can have a terrific life.
By recognizing the higher-level consequences nature optimizes for, I've come to see that people who overweight the first-order consequences of their decisions and ignore the effects of second- and subsequent-order consequences rarely reach their goals. 
About 30 years ago I got in the habit of writing down what I was going after and how I went after it (i.e. my principles), and I've done that ever since then. The principles I accumulated along the way made me and my company Bridgewater successful beyond our wildest dreams. 
I often get asked on social media for my advice for young people, so I wanted to share some of my advice at this time when many young people are graduating. 
As I described in my book Principles for Dealing with the Changing World Order, I feed data into a computer programmed to produce automated reports on the conditions of, and long-term prospects for, the world's leading countries. 
Realizing that we innately want to evolve and that the other stuff we are going after, while nice, won't sustain our happiness has helped me focus on my goals of evolving and contributing to evolution in my own infinitely small way. 
I have found understanding how nature and evolution work helpful in a number of ways. Most importantly, it has helped me deal with my realities more effectively and make difficult choices. 
Where you go in life will depend on how you see things and who and what you feel connected to (your family, your community, your country, mankind, the whole ecosystem, everything). 
It is a great paradox that individually we are simultaneously everything and nothing. Through our own eyes, we are everything e.g., when we die, the whole world disappears. 
If you just keep doing, you will burn out and grind to a halt. Build downtime into your schedule just as you would make time for all the other stuff that needs to get done. 
As a global macro-investor for over 50 years, I've spent a lot of time studying what makes countries healthy and unhealthy, and observing how the decisions made by policymakers impact the trajectories of their countries. 
I'm at a stage in my life where my goal is to pass what I've learned along to others, and I often get asked for my advice for young people in particular. 
To give you a quick example of nature creating incentives that lead to individuals pursuing their own interests that result in the advancement of the whole, look at sex and natural selection. Principleoftheday.
It is instinctually that way, which is why most of us feel the pull of it, in other words, we instinctively want to get better at things and have created and evolved technology to help us. 
I want to help you come up with your own great principles that are tailored to you and to have you write them down so you can easily refer to them and share them with others. 
This evolutionary cycle is not just for people but for countries, companies, economies or everything. And it is naturally self-correcting as a whole, though not necessarily for its parts.
Everything from the smallest subatomic particle to the entire galaxy is evolving. While everything apparently dies or disappears in time, the truth is that it all just gets reconfigured in evolving forms. Remember that energy can't be destroyed it can only be reconfigured.
For example, if you come up with something the world values, you almost can't help but be rewarded. Conversely, reality tends to penalize those people, species, and things that don't work well and detract from evolution.
I shared this last year on March 15, 2021, and I want to remind you of the logic behind this post because the logic still applies today: 
All the laws of reality were given to us by nature. Man didn't create these laws, but by understanding them we can use them to foster our own evolution and achieve our goals.
You must be willing to do things in the unique ways you think are best and to open-mindedly reflect on the feedback that comes inevitably as a result of being that way. 
Learning is the product of a continuous real-time feedback loop in which we make decisions, see their outcomes, and improve our understanding of reality as a result. 
I've been so impressed with enthusiasm from teachers who are interested in using this book in their classrooms and I've decided to keep this offer open for a little while. If you haven't checked it out yet please do so here:  
Most people fight seeing what's true when it's not what they want it to be. That's bad, because it is more important to understand and deal with the bad stuff since the good stuff will take care of itself.
People who achieve success and drive progress deeply understand the cause-effect relationships that govern reality & have principles for using them to get what they want. The converse is also true: Idealists who are not well grounded in reality create problems, not progress.
Understanding, accepting, and working with reality is both practical and beautiful. I have become so much of a hyperrealist that I've learned to appreciate the beauty of all realities, even harsh ones, and have come to despise impractical idealism. 
There is nothing more important than understanding how reality works and how to deal with it. The state of mind you bring to this process makes all the difference. 
Many of you have asked about how to apply radical transparency in your life, so I'msharing a list of principles that have helped me over the years. 
It is the right and responsibility of management, and not the right of all employees, to determine when exceptions to radical transparency should be made.
Let's watch how the Supreme Court makes its pending decision, and the reactions to the decision, as just a few of many indicators of whether our constitutional and legal systems work and will be respected or whether they will fail. 
Since releasing my book and animated video, Principles for Dealing with the Changing World Order, many people have told me that both would be helpful for teaching history in schools and asked me if I would help make that happen.
The bubble stocks have popped. Find out what the latest readings from my bubble indicator have to say here.
Don't assume that people are operating in your interest rather than their own. A higher percentage of the population than you might imagine will cheat if given the opportunity. 
Radical transparency forces issues to the surface most importantly (and most uncomfortably) the problems that people are dealing with and how they're dealing with them
Many of you have asked about how to understand yourself better and how to use that to become more successful, so I'm sharing a list of principles that have helped me over the years. 
Most attributes are a double-edged sword that bring potential benefits and potential harm. The more extreme the attribute, the more extreme the potential good or bad outcomes it is likely to produce. 
They can take in the perspectives of others instead of being trapped in their own heads with their own biases. 
Some ways of thinking will serve you well for some purposes and serve you poorly for others. It is highly desirable to understand one's own and others' ways of thinking and their best applications. Some qualities are more suitable for some jobs. 
Everyone is like a Lego set of attributes, with each piece reflecting the workings of a different part of their brain. 
Many of you have asked about how to deal with criticism so I'm sharing a list of principles that have helped me over the years. 
Be objective! While it is possible that you are right and they are wrong, you should switch from a fighting mode to an "asking questions" mode... 
It'sEarth Day, which is 71% Ocean Day because 71% of our earth is the ocean! The ocean is nearly completely unexplored and bigger than all the continents combined and it's a thrill to explore... 
Countries have new leaders all the time. But few ultimately build great empires that last generations. Successful new world orders are typically started by powerful revolutionary leaders that do these four key things. 
It's most often the case that a nation's greatest war is with itself, over whether or not it can make the hard decisions needed to sustain success. As for what we need to do, it comes down to just two things: 1. Earn more than we spend and 2. Treat each other well. 
History shows us that when great empires fall, they generally fall for similar reasons.
Since the beginning of time, when governments spent much more than they took in in taxes and conditions got bad, they ran out of money and needed more
The line is what's fair, appropriate, or required, as distinct from what's generous, in light of the defined quid pro quo relationship between parties. 
The Changing World Order animation I released on YouTube shows you how eight major strengths determine the successes of countries.
To understand what's happening now, you can watch my free video on the Changing World Order here
The most meaningful relationships are achieved when you and others can speak openly to each other about everything that's important, learn together, and understand the need to hold each other accountable to be as excellent as you can be. 
This principle led me to study how the Roaring Twenties bubble turned into the 1930's Depression, which gave me the lessons that allowed me to anticipate, and profit from, the 2007 bubble turning into the 2008 bust.  
Meaningful relationships are invaluable for building and sustaining a culture of excellence, because they create the trust and support that people need to push each other to do great things. 
Many of you have asked about principles for gaining expertise in a particular subject you're interested in, so I wanted to share some of the principles that have helped me throughout my journey.
All successful people are good at this.
You almost certainly can't do all the steps of the 5-step process well, because each requires different types of thinking and virtually nobody can think well in all these ways.
I believe that it's important to focus on the what is before moving to what to do about it.That's why I wrote my book, Principles for Dealing with the Changing World Order, and created an animated video with the same name. 
But stupid wars still happen all the time for reasons that I will explain. It is far too easy to slip into stupid wars because of a) the prisoner's dilemma, b) a tit-for-tat escalation process, c) the perceived costs of backing down for the declining power
In order to be powerful, you have to be powerful in many ways. That's why I identified 8 key metrics we can use to estimate a country's total power when writing my book Principles for Dealing with the Changing World Order. 
I hope you find these principles valuable. 
At Apple, we feel a deep responsibility to help strengthen our communities. As part of our $2.5 billion commitment to help address the housing crisis in California, we're proud to welcome the residents of Veterans Square to their new home. 
Our health is affected by the many small actions we take every day. We want to empower you with actionable steps you can take to improve your well-being. Helping you stay healthy motivates us to keep innovating. 
Coding is one of the most valuable skills a person can learn. It can open new doors, jumpstart careers, and help big dreams seem like achievable goals. Everyone around the world should have an opportunity to learn how to code. 
Today, Steve was awarded the Medal of Freedom, America's highest civilian honor. He was a visionary who challenged us to see the world not for what it is, but for what it could be. We cherish his memory and we'll continue building on his legacy. 
Happy Independence Day to everyone celebrating today!Progress isn't always linear but even in times of great challenge, America has prevailed thanks to our core principle that all people are created equal.
Everyone should have the opportunity to learn to code. As part of our Racial Equity and Justice Initiative, we're proud to have launched the first U.S. Developer Academy in Detroit.Caps off to the creators and coders who are graduating today! 
Today we celebrate the wisdom, the fun, and the unfailing support of fathers everywhere. To my dad, and dads at Apple and beyond, thanks for all you do! Happy Father's Day!
This Juneteenth, as we commemorate emancipation, we celebrate the important progress we've made as a society, and we recommit ourselves to the essential work of building a more just and equitable world.
We're celebrating the 20th year of Apple Camp with a focus on the environment. We're excited to welcome parents and kids to a summer filled with exploration and creative storytelling with iPad, led by our talented teams at stores around the world. 
We're thrilled to bring  to ! Starting next year, fans around the world can watch all Major League Soccer matches in one place. 
Great visit to Apple World Trade Center! Already looking forward to my next trip to NYC.    
This was a great way to kick off the day! Apple Grand Central is an amazing space with a team as energetic as the city itself. Thanks to all the team members who shared your stories and for all you do for our customers! 
We've marked so many amazing moments at Apple Fifth Avenue in the heart of New York City. It was great to be back here with the team today! 
Thanks to all the developers that tuned in around the world and those who joined us for a special day at Apple Park. The app economy is growing and thriving thanks to the innovations that talented developers are dreaming up! 
The talented student developers I met today are going places! They let their passion for coding and creative problem-solving shine through in areas as diverse as gardening, gaming, quantum physics, and more. Never stop innovating! 
Earth's resources are finite, but our opportunities to conserve them are limitless. We're expanding our carbon-neutral footprint to our whole supply chain and innovating constantly to leave the world better than we found it. 
From teaching the basics of CPR to helping gardeners thrive, I'm so impressed by the app projects our WWDC Swift Student Challenge winners, conceived of and coded. Congratulations to everyone involved. I can't wait to see what you do next! 
Glad to hear it, Marc! We need you healthy for what looks like an incredible series. 
Their memory will not be forgotten. Their legacy is all around us. Thank you to the fallen heroes and their families whose sacrifice forms the bedrock of our society.     
This yearApple Watch Pride Edition bands once again celebrate the great diversity of LGBTQ+ people around the world. We're proud to continue supporting nonprofits doing tremendous work to advance equality and justice. We are stronger together! 
Privacy is a fundamental right and we build it into all our products and services at Apple. You should be in control of your data not the highest bidder. 
At Apple, we design for accessibility from the ground up and we're constantly innovating on behalf of our users. The cutting-edge features we are sharing today will offer new ways for people with disabilities to navigate, connect, and so much more. 
We're honored to have so many members of the Gallaudet community as part of our Apple family. Thank you for everything you do for our customers and for each other. 
Thank you to  for having me today! I was awed by the spirit of community and so grateful to be able to celebrate with all of you in person. Lead with your values, and lead you will. Great things are in store for the class of 2022! 
Today we honor and celebrate mothers everywhere moms with us, moms we miss, and the people who stepped into the role many times over thank you for believing in us, inspiring us, and helping us realize our dreams. Happy Mother's Day!
This Asian Pacific American Heritage Month we celebrate the contributions and achievements of so many AAPI individuals who have made America what it is today. Our society is at its best when we bring together everyone's unique perspectives and backgrounds.
Go behind the Mac and learn how  brings you to a Galaxy Far, Far Away. MayThe4th be with you! 
Eid Mubarak to everyone celebrating around the world! Wishing you a joyous and peaceful holiday connecting with family and friends.
Some nicknames just fit. Loving this powerful series about one of the greatest to ever play the game. Thank you for sharing your story with us, Magic! 
Chicken and rice, what could go wrong? Poached from film director  is entirely ShotOniPhone and captures the nuances of Singaporean street food culture and the simple beauty of Hainanese. Enjoy! 
Protecting the environment is a huge responsibility that we consider in everything we do. Teams across the company are meeting the moment with commitment and clarity of purpose. In honor of EarthDay, here's how we're working toward a greener future. 
Hiking is one of my favorite ways to clear my mind. The trails in  are some of the best. Thanks to  for this amazing ShotOniPhone photo for NationalParkWeek! 
What a special episode of Time to Walk as the incomparable  shares insights gleaned from a lifetime of service to the planet and its inhabitants. Her stories about nature and advocacy have never mattered more. Listen now on Apple Watch.  
Our future hinges on the decisions we make today. That's why at Apple, we're using more recycled content in our products than ever before, and why we've set an ambitious goal to one day make our products without taking anything from the Earth. 
Thanks so much Molly, I'll be honored! See you there!    
I hope your seder table is full and conversations are meaningful tonight. Chag Pesach Sameach to all celebrating the story of Passover!     
In the past year, we've doubled the number of our suppliers using 100% clean energy. We aren't stopping there because we know the fight against climate change requires leadership, urgency, and partnership. 
Such stunning macro photography from the ShotOniPhone Challenge! Here's a look at a couple of the winning shots from Trevor and Tom. Your photos give us a beautiful glimpse of life up close.  
We're thrilled to have you! I know fans will be excited for the Today at Apple Remix sessions. 
Apple Myeongdong opened its doors as our newest store in the heart of Korea. We're thrilled to further support our Korean customers in a space as unique and vibrant as the community it serves. 
From the age of six, Anthony has expressed his love for photography. He now shares his larger-than-life iPhone images of model cars with fans around the world and his creativity really shines through!
Ramadan Mubarak to those observing with their family, friends, and community. Wishing you peace and joy as this Holy Month begins.
We want to help even more small businesses grow, compete, and succeed. We launched Apple Business Essentials to make device management, storage, security, and repairs easier than ever.
Today, we're launching a new Supplier Employee Development Fund, creating new opportunities and expanding the reach and impact of education programs available to employees across our global supply chain. 
Team CODA created a profoundly beautiful movie, a story of hope and heart that celebrates our differences. Congratulations to the producers  and all involved in these historic wins! 
Forty high school students from Tamil Nadu, India captured the vibrance of their communities on iPhone 13 mini. Now their work is featured in the student showcase at the historic Egmore Museum for the Chennai Photo Biennale. 
At Apple, we know how important it is to build and maintain a culture where everyone belongs. We're proud of the progress we've made to create a more inclusive workforce and are committed to doing more. 
Today we introduced driver's license and state ID in Wallet for the first time. Now available for Arizona residents, we're looking forward to bringing this easy, private, and secure feature to more states soon. 
Great morning at Apple Carnegie Library! Thanks to  and the incredible cast of CODAFilm for stopping by and chatting with the team. 
Wishing everyone celebrating Holi a vibrant beginning to spring. Here's to spreading the joy of color with these beautiful images ShotOniPhone13ProMax by  and . 
Our Impact Accelerator creates opportunities for US companies that are advancing environmental innovation in communities across the country. We're looking forward to welcoming even more to the next class starting soon. 
Celebrating incredible writer/director  and the amazingly talented  as CODAFilm was honored at AFIAwards. 
episode of Time to Walk on Fitness+ is an inspiring journey for us all and an important reminder of the power of education. As she says, the work for education is always needed, but in this moment it is needed more than ever.
As a proud member of the LGBTQ+ community, I am deeply concerned about laws being enacted across the country, particularly those focused on our vulnerable youth. I stand with them and the families, loved ones, and allies who support them.
"Come take a peek. AppleEvent 
"
This InternationalWomensDay we celebrate the women who are charting the course for a more equitable future, and recognize the rising generation of change-makers who follow in their path.
I am deeply concerned with the situation in Ukraine. We're doing all we can for our teams there and will be supporting local humanitarian efforts. I am thinking of the people who are right now in harmful way and joining all those calling for peace.
Park Chan-wook new ShotOniPhone film plays with genre and masters cinematography while showing the beauty and strength of Korean culture. 
Happy Valentine's Day from all of us at Apple. 
We launched  two years ago to bring millions of viewers some of the best stories out there. Congrats to the teams behind CODA and The Tragedy of Macbeth for breaking historic records and telling stories that matter!
This Black History Month, let's celebrate the culture and contributions of the Black community and recommit to building a more just future for all.
Sending wishes of joy to all those celebrating Lunar New Year. May this Year of the Tiger bring you courage and strength. Beautiful ShotoniPhone photo by Zerry Song. 
We believe privacy is a fundamental human right, and the best technology is one that people can trust. At Apple, we're constantly innovating to give our users more control over how their data is used and the choice with whom to share it. 
Fitness+ has helped people live a better life and reach their wellness goals myself included. Here's to motivating and inspiring many more in 2022! 
MLK dedicated his life to fighting discrimination and hatred, and it's up to us to continue that legacy. Thank you to Dr.  and  for your work and for continuing these important conversations. 
Dr. King could paint a powerful vision in dark times, reminding us that we could hew out of the mountain of despair a stone of hope.May his words continue to inspire us to bind up our nation's wounds and protect the civil rights of all who call it home. 
I highly recommend The Tragedy of Macbeth, now streaming on . It's a timeless story told in a completely new way. Tour de force performances, stunning photography, and masterful direction. Congrats to all involved! 
An undeniable presence both on-screen and off, Sidney Poitier inspired generations with his talent, his grace, and his unrelenting commitment to justice and equality. May he rest in peace. 
As we embark on 2022, let us remember that even in the face of great challenges, humanity can achieve profoundly good things. And we will. Be safe, be well, and have a happy new year.
Archbishop Desmond Tutu was a singular figure whose moral clarity and commitment to justice inspired a nation and the world. His legacy will forever be an example to us all. May he rest in peace.
Whether you're together in person or together in spirit, I hope your Christmas is filled with peace and happiness. This year, I'm deeply grateful for the gift of human kindness, the miracles of modern medicine, and the strength that sustains us in uncertain times. Happy holidays!
Typhoon Rai has caused so much devastation in the Philippines and Malaysia so many families have lost so much. Apple will be contributing to relief, recovery, and longer-term rebuilding efforts. 
Congratulations to the Apple Developer Academy graduates in Brazil and Indonesia! We're so excited to see what you create and how you will change the world as part of the global iOS app economy. Keep innovating and dreaming big! 
Our hearts go out to all those affected by the devastating weather and tornadoes across the South and Midwest. Apple will be donating to support relief efforts on the ground.
I'm deeply grateful to leaders like Bryan Stevenson , whose unrelenting fight for justice helps push us forward. It's wonderful to see him inducted into the Alabama Academy of Honor.
Congrats  on being inducted into the  Hall of Fame! At Apple, we want to leave the world better than we found it, and Lisa's leadership helps us improve lives, empower communities, and build a better, more inclusive tomorrow. 
Coding is one of the world's most important languages, and we believe everyone should have the chance to learn. Coding opens doors to new opportunities and provides valuable life skills. We can't wait to see how these young learners create, collaborate, and change the world. 
This International Day of Persons with Disabilities, we celebrate our deeply collaborative relationships with the disability community. At Apple, we believe the best products should be made for everyone, and we work hard to advance this every day.
Wonderful to meet this exceptional group of developers who are this year's  Awards winners! Your dedication to bringing new ideas to life has had a global impact, brought us together, helped us learn, have fun, and face complex challenges.  
Apple has partnered with  for 15 years to support its critical work to end AIDS in sub-Saharan Africa. Together we're helping vulnerable communities access crucial support, providing lifesaving care to millions which is now more urgent than ever. 
Happy Hanukkah! I wish all those who are celebrating eight nights filled with joy, love, and good health and many more to come. Chag Sameach!   
Togetherness is a gift. This Thanksgiving, I'm especially grateful to the frontline workers, scientists, researchers, and first responders, whose endless dedication to protecting us and our loved ones is why so many are able to celebrate together once again. Be safe and be well.
Great to see the magic of Apple products at work in the creative process. Justin Hurwitz is doing amazing things with MacBook Pro to create his next big production. Can't wait to see it! 
Our reimagined Apple Store at The Grove brings the best of Apple together building on 19 years of serving customers at The Grove. Great to spend time with the team there! 
This Transgender Day of Remembrance, I stand in solidarity with our trans and gender non-conforming family both at Apple and around the world, honoring the far too many lives lost this year to anti-trans violence. Let's vow to fight for a safer, more inclusive tomorrow.
An unforgettable evening with  and the cast of ! Thank you for spending time with us in our beautiful new store, Apple The Grove, ahead of our grand opening tomorrow! 
Wow! These photos of the Dolomites are breathtaking, . What a remarkable place. ShotOniPhone13Pro    
Celebrating 40 years of Apple in France! Every time I visit, I come away inspired by the vibrant and deeply creative community of artists and developers. Thank you to our local teams, our customers, and to the many communities we are grateful to collaborate with.
Wishing a happy and safe Diwali to all those celebrating around the world. May the Festival of Lights fill your home with happiness and health. Stunning ShotOniPhone13ProMax photos by . 
Apple is joining the First Movers Coalition that will help advance a greener future and a healthier and more equitable world. There has never been a more urgent time to come together in the fight for our planet. 
Happy Halloween! Pretty great costume ! What do you think? 
At Apple, we're carbon neutral across our operations & our goal is to be carbon neutral across our entire supply chain by 2030. In the past year, we're more than doubled the number of suppliers committed to 100% clean energy. The planet is counting on us. 
Introducing Apple Bagdat Caddesi, our beautiful new store in Istanbul. We're glad to be a part of this vibrant community and we can't wait to welcome customers to this spectacular new space. 
Introducing the groundbreaking and completely reimagined 14- and 16-inch MacBook Pro our most powerful notebook ever.    
Good morning! The big day is here. See you in just a few hours. 
Proud to support life-saving work providing resources to LGBTQ+ youth in Utah & surrounding states. Great to be withAshley Smith and  as we celebrate the opening of Encircle's first cafe. 
This Indigenous Peoples's Day, we recognize the many native communities whose rich histories and cultures should be celebrated and honored.
Taking care of your mental health is critically important. This WorldMentalHealthDay is a reminder to us all about the importance of prioritizing our emotional well-being and finding meaningful ways to unwind and refuel.
Thrilled to welcome the first-ever Apple Developer Academy class in Detroit! Motor City has an incredible entrepreneurial spirit, and is home to a thriving and diverse developer community. We can't wait to see how these innovators change the world! 
People with passion can change the world for the better. Hard to believe it's been 10 years. Celebrating you today and always. 
European Central Bank follows the US Fed tune. Raises rates 50 bps, first time in 11 years! 
Central bankers globally move in a herd led by ring master the US Fed. Whether easy or tight money. Go out of line your currency is crushed. Look at Japan, a 30 plus percent depreciation. That's the power of the US $ the most sought after asset in the world today. How long?
at 1:1 to Gold, crypto, pound and yen crumble.The supremacy of US currency. Emerging market countries need to be alert.Some of the biggest risks emanate from currencies and can destroy some countries.Look thy neighbours Lanka and Pakistan. 
While Indian depreciates ~6% vs  in 1 year, Japanese yen is down 25%. If you borrowed 100 in  yen 1 year ago your borrowing cost near zero, and you would have to repay only around 84!
For investors to note,value is in the real world stuff not fantasy. For the common man neither avocados nor bitcoin matter. What matters is tomatoes! 
US inflation 8.6% year on year. Monthly inflation 1% ie 12% annualised! Cannot believe average Fed funds rate still below 1% pa. Massive catch up needed. Let's remember that when US sneezes the world catches a cold.
Monetary policy: RBI moves at speed. 50 bps now, total 90 in a month. Similar steps by global central banks to catch up.Australia did 50. US Fed 50 more likely next week.Let's watch liquidity over next 9 months as US embarks on QT(quantitative tightening). And food, fuel, war!
Biden vs.Musk brings in Ford vs. Tesla. Some facts:2017 Tesla sold 50,000 cars in US, Ford 2.5 mn. 2021 Tesla 300,000, Ford 1.9 mn. Present market cap Ford $ 50 bn, Tesla $ 700 bn. Which way would one vote on who is right in the cradle of free markets and free speech, the US?
Our initiative comes at an important juncture when savers and investors are navigating through turbulent times ahead. 
Russia-Ukraine. I struggle to get an honest assessment of the situation. Yes,Russian media is one sided. But what about free?Western media? I see biases. In this noisy world, I yearn for the truth!
My younger son Dhawal graduates from Columbia Business School with Dean's Honors. Father's proud moment! 
The Russia Ukraine war goes on and the going gets tough. True test of nations is now. Strength of institutions like the judiciary, regulators, police, Government, Parliament will matter. Doing what is right and not populist is crucial. A burning Lanka tells all what not to do!
Amazing dominance of China in global trade. Unfortunately India does not figure. We need to increase our economic heft to be more relevant globally. 
Wolf of inflation has firmly arrived. Future is here. Future is now. 
1:1? Almost there. Highlights the weakness of Europe, in the post Russia/ Ukraine world. Is USA the safest place on earth?
The Economist magazine cover story:the Fed that failed. US inflation 8.5%,interest rate 0.25%. Never normal world of Covid and Putin.Shortages and blockages.Humility will be the key trait necessary for policy makers worldwide!
Rbi policy:Sharp increase in inflation estimate to 5.7% from 4.5% assuming 100$ oil.Exit q4 fy23 estimate 5.1%. Present Repo rate at 4%. If India has to move to 0% real rate that is inflation - interest rate =0, we need 1% increase of rates. 4 rate hikes of a quarter each?
How true the statement of Vladimir Lenin I had tweeted earlier about rings in the 2nd week of Ukraine Russia conflict. With hindsight of Covid over 2 years, I am even more convinced that we are in a never normal world.Change is at a speed unthinkable by human race earlier. 
Ukraine Russia conflict highlights that geography matters. For India, with China on one side and Pakistan on the other, both nuclear enabled, our dependence on Russian military equipment, and US far away, we have challenges. One thing this war teaches for sure : be Atmanirbhar!
Rahul Bajaj: bold and fearless. A rare businessman who spoke truth to power. A proud Indian. Built world class enterprise. I am truly honoured to know him. Will miss him. 
7.5% inflation and 0% interest rates! You would think it is an emerging market with poor institutional governance. It is the United States of America ( USA)! In 2013 India paid the price for its taper tantrum.When US sneezes,world catches a cold. Not this time please, Mr. USA.
India's favourite voice. Nostalgia with moist eyes and lump in the throat. 
Facebook Meta market value dropped ~$240 bn (18 lakh crores) in a day. That is more than the total value of India's largest company. It highlights the fragility and fickleness of our times. Welcome to the never normal world!
post budget day view. Capex to grow. Conservative revenue estimates. Factoring uncertain world. Higher borrowing strain. Eyes on monetary policy from here. Interest rates go up. Good for savers. Borrowers, investors, issuers, to bet on opportunity to create real, digital assets.
Budget: trust based governance to build atmanirbhar bharat. Reposes faith in taxpayers, entrepreneurs, investors. Build an open, digital and inclusive India with a 25 year vision. I am proud to be Indian.
US Fed indicates raising interest rates soon. Likely March. It will then shrink balance sheet. Oil is $90. Right time for India to review its fiscal and monetary policy. Budget on Feb 1 and next RBI meeting  crucial. Investors, issuers, borrowers to brace up for volatile times.
I salute our Nation and its Constitution as a proud Indian. Happy Republic Day. 
The Economist gives new name to big 5 tech giants, MAAMA:Microsoft, Apple, Alphabet, Meta, Amazon. Anyone who understands colloquial Hindi knows there are 2 meanings of word maama. Wonder which meaning if any, is relevant here.
Turkey is a beautiful country to visit. But its reserves are negative. Inflation 36%. Currency depreciation 1 year 50%.Reasons: unorthodox economics, loose monetary policy, no central bank independence. And emerging market economies do not have luxury of being reserve currency. 
My booster shot today! 
Unexpected outcome of Covid is sustained supply shortages. As inflation becomes structural from transitory, central banks worldwide may huff and puff catching up. Inflation has implications for Governments too. Omicron may delay it, but is goldilocks of low interest rates over?
Initial feedback on Omicron is it spreads at speed but not vicious. If true it could be end of the pandemic soon. US Fed change of stance may lead global interest rates up. Is bond market party over? Equity markets follow suit or will earnings make up for higher discount rates? 
Think Apple. Think Kotak. 
60% of world reserves in US $. An exceptional privilege that allows US to be liberal ( reckless?)with printing money, fiscal and current account deficit, military spending. As the quote goes: do as I say not as I do. Other countries better not try walking in US shoes! 
I welcome us all to the new normal, next normal, never normal world. A whole new planet of opportunities. Happy 2022 and beyond!
Omicron. Worry? Or endgame for transition from pandemic to endemic? Next few weeks will decide. But human race has moved covid from unknown unknown to known unknown. Soon to known known ? I hope!
Pleasure meeting you Hardeepji. Truly impressed by your focus on execution at scale. 
Omicron variant scare today, something else tomorrow. People, markets and policy makers world wide will shoot from the hip in crisis management without data. Welcome to the never normal world we live in!
Mr. Shah please get your facts right. Kotak did not lead manage Paytm. Kotak did lead manage Zomato at issue price 76( current market price 150), Nykaa at issue price 1125(current market price 2100). 
As planet crisis gets closer, I reiterate my conviction that being vegetarian is positive for human race's future. 
6 months back in May was a specific crisis of Covid 2.0  which needed a temporary steroid? Global policy makers are using the same medicine for ALL situations since 2008. A steroid taken for long is very harmful. 
Central banks and sovereigns globally have 1 medicine for all problems: print money. Distorts value and values. Like climate change it is the future generation's problem.We need to solve it not kick the can. Future is here. Future is now.
Evergrande seems like China's Lehman moment. Reminds us of IL&FS. Indian Government acted swiftly. Provided calm to financial markets. The Government appointed board estimates 61% recovery at IL&amp;FS. Evergrande bonds in China trading ~ 25 cents to a $.
Excited to partner Indian Institute of Science, one of India's most prestigious educational & research institutions, to establish the Kotak-IISc AI-ML Centre at IISc campus, Bengaluru  
As families get ready to welcome Ganesha into their homes, we are delighted to make it even easier to buy the home of one's dream. Home Loans now at 6.50%. Wish everyone a happy festive season.
Great to meet you Ambassador. Look forward to growing our partnership.  
Lalit Doshi Memorial lecture series every year has become a thought leadership platform. I look forward to attending this year too. 
Gold for Neeraj Chopra! Vow! Makes all of India proud!
The chart below clearly shows vaccines are working. Time for us to speed up vaccination further, and link more opening up with fully vaccinated people. 
Shortage of available new cars means that people in the US are willing to buy one year old cars at the same price as new ones! Price of new cars has also jumped. Covid effects?Inflation? 
What are the 5 big things we in India need to prioritise on  in  balance period of 2021? 1) vaccination  2) healthcare capacity building for wave 3 risk and beyond  3)schooling 4) jobs 5) structural inflation
Pay anyone who uses any payment app or bank - with just their phone number - from the safety and security of the Kotak Bank app. We will continue to work on secure, best in class customer solutions. 
How to solve a crisis the American way - print money.$6.5 trillion created from thin air in 13 years. The power of the $ being a Reserve Currency! What about the future from here? 
In less than 10 years, half of all new cars sold globally will be electric. Profound implications for the climate, but also auto and energy companies. Many industries existentially threatened. Innovate or die, the 21st century mantra. 
Very sad losing Sunil Jain, editor at Financial Express. I have known him for a long time. Respect him for his point of view and debated frequently with him on economic and current issues.  May he rest in peace.
Wonderful messaging to be wise, to be strong. Nice and right for our times. 
Any Indian can open a bank account anywhere in India in a few minutes - Kotak 811 started on this day 4 years ago. This Holi I thank 811 customers for being with us to change the colours of Indian banking! 
Battle between vaccine and virus in full cry. 2nd wave needs to be managed. We better prepared and mortality lower. Complacent mindset is the biggest risk for us all.
Happy to share that I took the first shot of the vaccine this morning. Smooth and no pain. 
I refresh 2014 recommendations to the then Finance Minister Mr. Arun Jaitley. Glad we are moving forward speedily. Uday Kotak: Government should list LIC; move from NREGA to KAREGA - The Economic Times  
"I welcome this progressive reform. It will enable the banking sector to serve customers better. Private and public sector must both work towards sustainable development of India.
 "
A Budget for growth with next-gen reforms. Focus on healthcare, infra, financial sector. A stable tax regime, higher borrowings for capex. Specific reforms: disinvestment & monetization, opening up of insurance, cleanup plan for stressed assets. Sign of a self confident India.
"2021 is the year of the vaccine. On many people's minds - Which, when and where to take? Efficacy, side effects and period of protection should determine that choice.
I hope that planet earth will be back to new normal well before the end of this year."
Who runs the world? 
Despite higher population density & lower healthcare budgets, India performs better than Europe &amp; US on Covid. We have respected mask wearing and distancing and worked as a team. Indians have much to be proud of. Let's not let our guard down. 
Stockbroking is being transformed. Kotak Securities steps up to the challenge. The Trade Free Plan offers instant, zero contact account opening. It will encourage wider participation in the stock market. 
I wish a Happy Diwali to all of you with a diya tangled by my wife Pallavi following artist Vandana Krishna. Pallavi started learning Zentangle during the Covid period. She attended online sessions of Sunali Shah and Sandhya Manne and got hooked! 
Home Loan at 6.75%! Covid has made our home the centre of life. Lower prices, lower stamp duty, low interest rates could support home values going forward, like old times! 
Per capita Covid deaths - Look at how Sweden, which never locked down, has not seen the latest spike in deaths that Europe has. Also, India looks comparatively good, but we must not let our guard down. 
"New India Believes in Market Forces.Jab Tak Dawai Nahi, Tab Tak Dhilai Nahi. While some leaders around the world ignore market economics, facts & science, our Prime Minster inspires confidence. I can feel that change is in the air for India. 

"
Delighted at the launch of the new India-UK Financial Partnership with co-chair  under the leadership of Finance Minister   and Chancellor of the Exchequer  India and the UK are natural partners in the post-Covid, post-Brexit World. 
Covid protectors risk their lives to save society. Time for us to salute them. 
Tech hub San Francisco reports a 96% increase in empty homes - Higher cost of living, taxes and virus risk. Remote work allows productivity without these downsides. Cities need to be competitive and cannot take success for granted. This applies to cities in India too.
"A robust bankruptcy code is a sign of a healthy market economy. India's IBC has been a progressive step. Worthwhile for people to learn more about it. In that context, below is the National Online Quiz on IBC! I encourage you all to try it. 

"
Thank you. I look forward to working closely as we build India for a new world.  
Congratulations Parimal, on your third term in parliament. I wish you the best in your public role at this crucial phase for India. 
China is the world's factory, India can be its office! Why should Google pay $200,000 to work-from-home US engineers, when they can cheaply hire Indians here to do the same job on VC. Same with finance analysts, marketing, architects etc. New world creates new opportunities.
Thoughts on the stimulus: supply side focus, MSME/NBFC packages & company law easing are positive. MNREGA boost right for rural; migrants. Incentivising States to reform is thoughtful. Prudent about fiscal deficit - space for more if needed. Crisis the time for structural reform
2010-20 was bad for emerging markets vs 2000-10, where they outperformed. For EMs to shine, structural reform is needed - which often happens in tough times. What will this decade bring? Hindsight is 2020! 
"Coronavirus deaths per million - India has outperformed:
Italy: 44
UK: 31
Brazil: 20
USA: 17
Germany: 7
China: 3
India: 0.6

Further, our daily numbers are not sharply spiking despite increased testing. Lockdown has worked

Now, time for calibrated increase in focus on livelihood"
Unlike past crises, India has a cushion of foreign exchange reserves to fight coronavirus global economic fallout - over 200% of annual external financing needs. Superior to most others. 
India is fighting this battle valiantly. Aarogya Setu app is a good initiative to control spread of Coronavirus - based on crowdsourced data to identify hotspots for rapid action. 
It is time to protect Lives and Livelihood. Jab Jaan hai to Jahaan hai. 
Next few weeks will define decades for humanity. Science & medicine beat the virus. Economics &amp; finance contain the fallout. Time to protect both lives and livelihoods.  We have beaten plague, smallpox, polio and prospered - I have faith. 
"Coronavirus humbles our species - a reminder to always respect Mother Nature, even her smallest speck. Time for science to help, not finance alone. Humanity has endured worse & grown to heights. But for now, face reality, modulate life; work accordingly

"
Amidst turbulence and the virus, some good news - oil at $45/ barrel. Recent $20 drop saves India $30 billion per annum. Also global interest rates have collapsed making money cheap.  Let's leverage these for policy to boost growth.
Coronavirus roils global financial markets, sparking chatter of coordinated monetary easing by central banks. Reminds me of Mark Twain's quote, to a man with a hammer every problem looks like a nail!
"In 30 years, China has built 66% of the world’s high speed rail network, 70% of its electric cars, self made nuclear reactors, microprocessors, batteries & drones. No longer just a factory - This is the ecosystem of the future. India must awaken.
"
"Congratulations to Kotakite Sagar for his 12 wickets in the prestigious Kanga League at my old Sydenham college ground. Fond memories of my youth playing Kanga cricket in Mumbai.

"
American & Chinese companies lead the global digital ad market. Indian companies not present. Interestingly, neither are any of the large digital news organisations! Changing times? 
34 years of Kotak Mahindra - aspiring to perpetuity. Grateful to be on stage with some of our senior management team, whose average time with the firm is around 25 years. 
Delighted to launch my friend Chandra's interesting book in Mumbai today. 
In 2002, avg garment globally was worn 200 times. Now only 120, because of China & fast fashion - throw away old clothes for new styles! Americans discard after only 40 wears!  I respect freedom but what about use and throw culture for society and environment? 
symbolises young India, aspirational India, digital India. Love his association with Kotak and our open-to-all 811 bank account. 
Inflation becoming a thing of the past? This is good up to a point, but the spectre of deflation looms in many countries - which leads to declines in economic activity & negative interest rates. Unchartered territory! India still far from this, but must keep alert. 
Visited Kotak Securities for Muhurat Trading. Markets begin the year with hope - wishing for good times in the economy and share bazaar! Happy Diwali and New Year to you all. 
Honoured to moderate the panel with David Malpass, President World Bank, and Indian colleagues,before an august audience.  
My twitter account reached a little milestone today. To our nation of a billion dreamers, thanks a million!
China has significantly restricted big US tech firms. Comparatively, India has allowed free access. Is that fair play or are we being naive?  I think that a free market is the right answer, but with appropriate regulation. 
Courting NRIs is good economics. Remittances have become the largest inflow of capital into emerging economies ahead of FDI and others. Our successful Indian diaspora helps us pay our import bills! 
